# Supplementary material for: 4-{5-[(2-Bromo­benz­yl)sulfan­yl]-1H-tetra­zol-1-yl}benzoic acid
Source: Acta Crystallogr Sect E Struct Rep Online. 2013 Jun 12;69(Pt 7):o1083–4. doi: 10.1107/S1600536813014840 (PMC3770362; doi:10.1107/S1600536813014840)
Supplement: Supplementary file 2 [file e-69-o1083-Isup2.hkl]

#
# h,k,l, Fc-squared, Fo-squared, sigma(Fo-squared) and status flag
#
data_I
_shelx_title ' 14'
_shelx_refln_list_code          4
_shelx_F_calc_maximum       78.07
_exptl_crystal_F_000       784.00
_reflns_d_resolution_high  0.8199
 
loop_
 _symmetry_equiv_pos_as_xyz
 'x, y, z'
 '-x+1/2, y+1/2, -z+1/2'
 '-x, -y, -z'
 'x-1/2, -y-1/2, z-1/2'
 
_cell_length_a     7.4570
_cell_length_b     8.3500
_cell_length_c    25.3680
_cell_angle_alpha  90.000
_cell_angle_beta   97.626
_cell_angle_gamma  90.000
 
_shelx_F_squared_multiplier     1.000
 
loop_
 _refln_index_h
 _refln_index_k
 _refln_index_l
 _refln_F_squared_calc
 _refln_F_squared_meas
 _refln_F_squared_sigma
 _refln_observed_status
   2   0   0      260.38      252.53      5.70 o
   4   0   0      569.81      426.67      7.73 o
   6   0   0      384.20      433.17     14.50 o
   8   0   0        0.99        2.52      4.76 o
   2   1   0      857.65      801.12      8.08 o
   4   1   0       52.33       68.13      2.37 o
   5   1   0      278.25      308.72      5.69 o
   6   1   0        1.19        1.84      2.10 o
   7   1   0      327.58      385.64     11.25 o
   8   1   0      231.70      223.85      6.75 o
   1   2   0      456.97      457.75      6.60 o
   2   2   0     3228.06     3290.70     79.23 o
   3   2   0      241.03      248.30      3.11 o
   4   2   0     2132.94     2075.34     27.42 o
   5   2   0        8.60        8.46      2.19 o
   6   2   0      372.04      392.85     13.12 o
   7   2   0      299.03      334.90     14.88 o
   8   2   0        7.34       15.26      3.72 o
   1   3   0      331.62      295.42      3.77 o
   2   3   0      144.63      144.34      2.43 o
   3   3   0     3980.49     4115.02    100.61 o
   4   3   0      464.52      412.66      8.74 o
   5   3   0      679.59      748.17     17.07 o
   6   3   0      214.12      230.97     10.38 o
   7   3   0      175.52      169.52      9.42 o
   8   3   0      116.26      109.55      5.63 o
   0   4   0      152.46      192.83      4.37 o
   1   4   0       22.93       20.37      1.81 o
   2   4   0       31.12       31.18      2.22 o
   3   4   0        4.40        2.40      1.58 o
   4   4   0        2.63        4.54      1.76 o
   5   4   0     1774.63     1834.46     41.59 o
   6   4   0      177.30      164.96      6.64 o
   7   4   0       98.90       91.75      5.78 o
   8   4   0        0.36       -2.09      4.23 o
   1   5   0       55.40       52.87      2.12 o
   2   5   0     1567.64     1497.19     16.51 o
   3   5   0      205.83      238.46      5.75 o
   4   5   0      329.48      331.65      6.36 o
   5   5   0      380.69      373.40      8.97 o
   6   5   0      130.84      134.57      6.75 o
   7   5   0       36.08       30.62      4.37 o
   0   6   0       73.11       75.58      4.99 o
   1   6   0     1221.73     1296.67     23.29 o
   2   6   0       11.29       16.25      2.11 o
   3   6   0        2.34       -1.67      1.91 o
   4   6   0        1.40        2.43      2.52 o
   5   6   0      479.19      501.85     25.15 o
   6   6   0       28.21       21.57      4.18 o
   7   6   0        7.36        1.99      6.21 o
   1   7   0        0.53        5.94      2.14 o
   2   7   0     1113.22     1115.71     26.67 o
   3   7   0      231.43      233.74     10.13 o
   4   7   0      191.26      183.67      8.18 o
   5   7   0       12.72       14.37      4.82 o
   6   7   0      134.04      159.17      7.77 o
   0   8   0       88.54      115.22      9.79 o
   1   8   0      255.92      306.47     13.55 o
   2   8   0       91.17       95.99      6.25 o
   3   8   0       20.89       19.16      3.43 o
   4   8   0        0.11        3.73      4.39 o
   5   8   0       80.37       74.38      5.66 o
   1   9   0        6.85        4.94      3.55 o
   2   9   0      272.90      296.70     18.29 o
   3   9   0        0.56        0.83      5.84 o
   4   9   0        2.59        5.26      5.39 o
   0  10   0        1.00       -0.63      6.49 o
   1  10   0        1.19       -4.79      5.99 o
  -9   0   1       64.21       76.43      7.79 o
  -7   0   1      235.55      198.89      7.41 o
  -5   0   1     3843.94     3868.30     64.39 o
  -3   0   1        6.84       10.09      2.25 o
   5   0   1      993.49      976.95     22.83 o
   7   0   1      132.08      127.97      6.06 o
  -9   1   1       34.14       26.47      6.61 o
  -8   1   1      250.78      264.38      7.27 o
  -7   1   1       13.09       16.07      2.45 o
  -6   1   1       76.99       73.95      3.13 o
  -5   1   1        9.69       16.55      2.15 o
  -4   1   1     4181.88     4569.68    153.13 o
  -3   1   1      212.54      195.46      3.59 o
  -1   1   1        4.65        8.92      0.54 o
   3   1   1     1039.14     1023.05     11.16 o
   4   1   1      409.95      391.37      6.76 o
   5   1   1      572.93      588.21      8.53 o
   6   1   1       16.87       29.11      3.14 o
   7   1   1       26.63       22.09      3.66 o
   8   1   1       97.33      101.76      5.29 o
  -8   2   1       59.17       48.94      4.09 o
  -7   2   1      184.18      174.52      9.95 o
  -6   2   1       23.05       21.95      2.55 o
  -5   2   1      824.80      791.84     21.92 o
  -4   2   1        4.98        4.03      1.86 o
  -3   2   1     1740.35     1732.74     19.90 o
  -2   2   1      653.97      610.69      7.47 o
   0   2   1     3322.24     2977.95    104.33 o
   2   2   1     3594.79     3923.94     95.40 o
   3   2   1       34.79       46.19      2.13 o
   4   2   1       63.67       71.22      2.37 o
   5   2   1     1581.23     1644.32     24.86 o
   6   2   1      734.31      727.03     19.33 o
   7   2   1       14.69       14.17      3.30 o
   8   2   1       18.16       13.03      3.42 o
  -8   3   1       62.67       56.46      5.71 o
  -7   3   1        0.93       -1.58      2.46 o
  -6   3   1      139.32      144.15      5.12 o
  -5   3   1        3.38        1.50      1.74 o
  -4   3   1      450.67      441.32      7.62 o
  -3   3   1      123.25      131.77      4.09 o
  -2   3   1       39.62       33.78      1.87 o
  -1   3   1     1415.78     1246.14     13.14 o
   0   3   1      358.26      332.25      4.09 o
   1   3   1     2309.88     2154.77     23.30 o
   2   3   1       83.39      132.77      2.25 o
   3   3   1       66.34       46.77      1.79 o
   4   3   1      925.26      950.58     17.09 o
   5   3   1     1691.72     1721.63     37.48 o
   6   3   1      787.70      822.12     30.18 o
   7   3   1       51.63       57.09      5.07 o
   8   3   1       26.83       33.06      4.31 o
  -8   4   1       56.15       50.67      4.75 o
  -7   4   1       22.10       18.56      2.27 o
  -6   4   1      218.78      206.92      7.90 o
  -5   4   1      170.06      174.20      5.51 o
  -4   4   1      238.78      218.05      5.75 o
  -3   4   1       65.83       56.57      1.73 o
  -2   4   1     2846.30     3199.47     77.98 o
  -1   4   1        6.59        5.62      1.28 o
   0   4   1      518.61      421.64      5.05 o
   1   4   1     3554.03     3604.50    127.36 o
   2   4   1     1469.20     1395.54     15.46 o
   3   4   1       62.30       61.86      2.26 o
   4   4   1      395.97      406.45      7.06 o
   5   4   1      679.60      689.83     14.43 o
   6   4   1      468.59      470.16     16.52 o
   7   4   1      110.49      122.88      7.95 o
   8   4   1        1.24       -5.67      5.67 o
  -7   5   1      227.59      256.49     11.89 o
  -6   5   1        1.24       -1.52      3.72 o
  -5   5   1        1.01        1.09      2.25 o
  -4   5   1        6.43        4.96      2.20 o
  -3   5   1      700.55      760.73     10.62 o
  -2   5   1       80.28       78.37      2.27 o
  -1   5   1      606.50      557.63      9.57 o
   0   5   1        2.38        0.87      1.59 o
   1   5   1      164.07      129.67      3.17 o
   2   5   1      217.32      216.81      3.74 o
   3   5   1     1188.56     1172.91     18.81 o
   4   5   1     1016.20      987.60     18.78 o
   5   5   1        2.64        3.24      3.61 o
   6   5   1      122.20      124.03     10.27 o
   7   5   1        0.47       -1.51      4.81 o
  -7   6   1       62.77       53.00      5.95 o
  -6   6   1      562.79      589.13     18.43 o
  -5   6   1       31.11       30.99      3.20 o
  -4   6   1       63.41       66.59      2.94 o
  -3   6   1      250.02      258.76      5.15 o
  -2   6   1      155.23      171.89      3.63 o
  -1   6   1       12.83       10.86      2.07 o
   0   6   1     1671.17     1730.28     18.78 o
   1   6   1      169.40      189.04      4.63 o
   2   6   1      510.43      560.95      8.79 o
   3   6   1       41.17       56.53      2.45 o
   4   6   1      112.46      110.11      4.32 o
   5   6   1       82.41       77.75      4.45 o
   6   6   1        8.59        9.04      4.77 o
   7   6   1       25.98       23.83      5.41 o
  -6   7   1       34.89       33.20      5.26 o
  -5   7   1        2.97        4.66      3.96 o
  -4   7   1        2.56        5.65      2.37 o
  -3   7   1      403.83      448.33     14.45 o
  -2   7   1      117.55       99.59      3.69 o
  -1   7   1      489.95      513.01     12.37 o
   0   7   1       58.55       59.61      2.71 o
   1   7   1     1341.78     1469.88     23.44 o
   2   7   1      155.76      177.67      5.39 o
   3   7   1      217.94      242.26     10.17 o
   4   7   1      197.32      169.40     10.70 o
   5   7   1       19.65       26.67      4.47 o
   6   7   1        3.32        7.60      4.73 o
  -5   8   1        6.08        2.23      4.53 o
  -4   8   1       91.82      102.18      6.48 o
  -3   8   1       94.48       73.51      4.27 o
  -2   8   1       21.28       26.85      3.44 o
  -1   8   1        0.25       -0.76      2.25 o
   0   8   1      739.93      812.45     33.50 o
   1   8   1        7.80        7.66      2.46 o
   2   8   1        1.75        0.79      2.99 o
   3   8   1        2.49        0.41      2.91 o
   4   8   1        1.82       -4.07      4.21 o
   5   8   1        3.30        5.04      4.06 o
  -4   9   1        0.86       -0.77      5.49 o
  -3   9   1      217.56      233.63     10.18 o
  -2   9   1       12.02        6.25      3.70 o
  -1   9   1       35.68       29.52      5.50 o
   0   9   1       20.95       25.14      3.77 o
   1   9   1       79.24       84.99      6.60 o
   2   9   1        2.32        5.39      4.40 o
   3   9   1        3.78        4.00      4.00 o
   4   9   1       10.46       14.68      5.47 o
  -1  10   1        3.96        3.32      6.13 o
   0  10   1        8.31       16.20      5.09 o
   1  10   1        0.52        1.97      6.54 o
  -8   0   2       67.28       81.74      5.36 o
  -6   0   2     1356.43     1307.11     35.83 o
  -2   0   2     1115.67     1286.19     20.27 o
   4   0   2       56.34       52.42      2.68 o
   6   0   2      368.87      348.26     11.64 o
   8   0   2       56.71       46.95      5.83 o
  -9   1   2       71.08       60.19      5.32 o
  -8   1   2       70.23       66.83      3.89 o
  -7   1   2      962.76     1020.52     28.06 o
  -6   1   2        0.28       -0.67      2.38 o
  -5   1   2      144.68      149.92      4.34 o
  -4   1   2     1443.82     1515.80     16.93 o
  -2   1   2      779.77      785.29      8.17 o
  -1   1   2     2102.70     2090.21     77.23 o
   0   1   2      168.89      170.00      3.32 o
   2   1   2      401.78      440.63      5.23 o
   3   1   2     1944.27     1847.44     31.31 o
   4   1   2     1080.88      987.02     15.10 o
   5   1   2      237.69      216.08      6.80 o
   6   1   2       15.09       13.76      2.19 o
   7   1   2      112.38      127.85      5.13 o
   8   1   2        0.11       -2.55      2.55 o
  -8   2   2        8.78       14.16      3.20 o
  -7   2   2       22.04       18.26      3.34 o
  -6   2   2      183.14      159.33      5.51 o
  -5   2   2       18.62       12.17      2.46 o
  -4   2   2     4064.53     4432.21    118.22 o
  -3   2   2      178.25      128.56      2.20 o
  -2   2   2     1474.78     1426.39     17.66 o
   2   2   2      194.94      182.85      3.96 o
   3   2   2     3103.54     3432.63     52.70 o
   4   2   2      161.63      144.08      4.62 o
   5   2   2      307.92      332.82     11.33 o
   6   2   2       87.74       89.92      4.12 o
   7   2   2      571.97      609.14     27.20 o
   8   2   2       48.65       45.86      3.06 o
  -8   3   2        1.37        3.88      3.65 o
  -7   3   2      112.94      112.75      5.94 o
  -6   3   2        3.56        3.93      2.16 o
  -5   3   2      545.90      547.63      8.98 o
  -4   3   2      222.36      234.34      3.55 o
  -3   3   2      416.22      409.19      5.34 o
  -2   3   2      109.33       83.01      1.93 o
  -1   3   2     1824.85     1522.17     15.60 o
   0   3   2     2015.88     1881.82     18.38 o
   1   3   2       96.11       77.66      1.92 o
   2   3   2     2485.17     2342.09     24.48 o
   3   3   2     1313.88     1237.91     13.31 o
   4   3   2     3974.93     4054.65    151.09 o
   5   3   2     2770.54     3064.26    105.02 o
   6   3   2      250.34      232.96     10.64 o
   7   3   2        4.21        1.21      3.47 o
   8   3   2      101.18      114.94      5.25 o
  -8   4   2       21.87       11.59      3.87 o
  -7   4   2       35.43       24.81      2.90 o
  -6   4   2      129.51      119.72      5.90 o
  -5   4   2       81.41       78.67      3.23 o
  -4   4   2      929.27      960.70     17.07 o
  -3   4   2       83.03       63.95      2.16 o
  -2   4   2      279.70      258.52      3.99 o
  -1   4   2       12.87       12.81      1.29 o
   0   4   2     1124.25     1043.69     11.04 o
   2   4   2     1357.92     1321.07     14.59 o
   3   4   2     1618.48     1820.58     19.85 o
   4   4   2      142.32      146.01      5.19 o
   5   4   2        4.05        2.20      2.26 o
   6   4   2      408.03      432.51     17.19 o
   7   4   2      237.94      246.57     16.16 o
   8   4   2       11.75       11.88      5.90 o
  -7   5   2       21.78       27.56      4.92 o
  -6   5   2       25.97       21.88      4.48 o
  -5   5   2        5.57        5.71      2.27 o
  -4   5   2      131.87      136.08      3.91 o
  -3   5   2       15.05        7.91      1.90 o
  -2   5   2     1489.63     1496.15     18.79 o
  -1   5   2      315.69      282.95      4.14 o
   0   5   2      365.59      385.90      5.32 o
   1   5   2      205.64      225.46      3.61 o
   2   5   2     1439.78     1470.16     15.77 o
   3   5   2     1073.51     1062.97     12.12 o
   4   5   2     1382.89     1387.52     18.91 o
   5   5   2      399.09      381.75     13.92 o
   6   5   2        0.95        2.13      3.30 o
   7   5   2       22.57       30.33      8.60 o
  -7   6   2      108.30      107.55      7.71 o
  -6   6   2       21.40       19.14      3.89 o
  -5   6   2      349.95      357.35     21.72 o
  -4   6   2        4.36        2.63      2.18 o
  -3   6   2       41.12       38.38      2.46 o
  -2   6   2        0.20       -0.40      1.92 o
  -1   6   2      103.23       92.08      3.56 o
   0   6   2       18.28       25.13      2.59 o
   1   6   2      858.48      948.86     14.61 o
   2   6   2     1245.16     1263.73     18.25 o
   3   6   2      129.94      141.71      3.73 o
   4   6   2       36.63       37.86      3.21 o
   5   6   2       11.80       11.87      2.55 o
   6   6   2      233.28      219.36     16.21 o
   7   6   2        3.00        5.07      6.40 o
  -6   7   2       13.59       13.39      5.68 o
  -5   7   2        0.23        5.25      3.83 o
  -4   7   2      145.90      144.36      6.75 o
  -3   7   2        9.22        4.48      2.41 o
  -2   7   2      574.81      612.68     15.88 o
  -1   7   2       99.66      103.57      3.37 o
   0   7   2      507.18      542.38     12.60 o
   1   7   2       29.84       23.57      2.48 o
   2   7   2      580.92      598.71     13.74 o
   3   7   2       67.59       60.38      2.77 o
   4   7   2      162.10      128.11      6.84 o
   5   7   2       22.34       17.04      3.82 o
   6   7   2        2.04        6.29      5.79 o
  -5   8   2      193.82      188.23      8.93 o
  -4   8   2        2.83       -1.52      4.09 o
  -3   8   2        1.12        3.65      4.64 o
  -2   8   2       82.25       71.02      5.38 o
  -1   8   2      254.28      285.80     12.94 o
   0   8   2       61.32       47.98      3.37 o
   1   8   2       56.75       63.18      3.93 o
   2   8   2        6.65        9.57      2.66 o
   3   8   2       15.53       16.78      3.22 o
   4   8   2       49.59       50.93      4.98 o
   5   8   2        0.33        3.91      4.34 o
  -4   9   2        1.67        2.54      6.14 o
  -3   9   2       27.32       15.75      5.77 o
  -2   9   2      220.46      215.17      8.58 o
  -1   9   2       12.83       16.60      4.08 o
   0   9   2        9.04       15.36      3.11 o
   1   9   2       22.58       23.61      4.52 o
   2   9   2        7.19        5.84      4.86 o
   3   9   2       18.71       22.56      4.71 o
   4   9   2        0.64       -3.65      5.09 o
  -1  10   2        2.32       -0.26      5.26 o
   0  10   2        0.13       -2.75      7.10 o
   1  10   2        1.56       -1.61      9.19 o
  -9   0   3       99.31      102.69      9.20 o
  -7   0   3       82.22       70.00      8.38 o
  -5   0   3     3606.35     3670.70    111.93 o
   3   0   3     2159.23     2351.10     94.91 o
   5   0   3      435.17      474.56     15.88 o
   7   0   3        7.11       -0.79      3.64 o
  -9   1   3       47.58       52.91      5.98 o
  -8   1   3      263.68      264.41      9.64 o
  -7   1   3       73.30       66.16      4.04 o
  -6   1   3     1162.34     1202.84     26.70 o
  -5   1   3        2.08        6.26      1.99 o
  -4   1   3     2449.48     2622.55     30.65 o
  -3   1   3     1247.46     1282.85     12.78 o
   0   1   3      907.90      873.05     13.80 o
   1   1   3        2.90        6.62      0.50 o
   2   1   3      623.83      516.33      5.87 o
   3   1   3     2341.27     2334.77     37.42 o
   5   1   3      639.60      630.41     12.02 o
   6   1   3      830.59      804.39     19.35 o
   7   1   3       90.31       91.72      3.93 o
   8   1   3        7.18       14.40      2.90 o
  -8   2   3       27.99       23.32      3.28 o
  -7   2   3       72.47       60.12      3.58 o
  -6   2   3      264.80      269.26      7.28 o
  -5   2   3     2622.85     2859.87    101.72 o
  -4   2   3      549.46      506.18      7.43 o
  -3   2   3     4723.41     4852.12    118.28 o
  -2   2   3       13.06        9.04      0.91 o
  -1   2   3     3170.65     3134.29    106.30 o
   0   2   3       32.42       19.61      0.86 o
   3   2   3     1893.42     1936.29     22.26 o
   4   2   3       26.73       29.10      1.82 o
   5   2   3      253.43      262.99      9.20 o
   6   2   3      199.31      200.48      8.61 o
   7   2   3      187.41      205.86     12.36 o
   8   2   3       56.44       57.62      4.77 o
  -8   3   3      158.52      160.35      7.66 o
  -7   3   3        8.33        9.44      2.61 o
  -6   3   3      257.54      270.78      9.44 o
  -5   3   3      877.44      903.03     13.44 o
  -4   3   3      116.23       90.63      2.61 o
  -3   3   3      736.80      772.59     10.83 o
   0   3   3      427.65      362.02      4.44 o
   1   3   3      193.68      190.36      2.76 o
   2   3   3     1130.20     1095.73     11.59 o
   4   3   3     1121.48     1125.67     13.98 o
   5   3   3       88.85       87.52      3.73 o
   6   3   3      780.10      783.84     33.66 o
   7   3   3       42.84       53.36      5.33 o
   8   3   3      321.56      391.71     27.33 o
  -8   4   3        0.11        0.25      3.90 o
  -7   4   3       13.24       23.61      3.09 o
  -6   4   3      139.78      138.75      6.99 o
  -5   4   3        3.84        4.79      1.81 o
  -4   4   3      696.97      653.95     11.52 o
  -3   4   3     2408.36     2530.78     30.24 o
  -2   4   3     1578.89     1636.99     22.49 o
  -1   4   3     1544.14     1564.51     15.58 o
   0   4   3     3084.64     2908.49     33.00 o
   3   4   3      169.12      170.35      3.41 o
   4   4   3      586.98      589.10     10.54 o
   5   4   3        2.47        1.68      2.37 o
   6   4   3      664.18      656.53     20.00 o
   7   4   3      116.90      124.83      6.13 o
   8   4   3        0.50        5.77      5.36 o
  -7   5   3       25.17       25.78      5.00 o
  -6   5   3        7.26        4.00      2.55 o
  -5   5   3      127.18      108.72      5.30 o
  -4   5   3      120.51      105.31      3.97 o
  -3   5   3       10.76       16.38      2.62 o
  -2   5   3      779.66      783.87      9.30 o
  -1   5   3     2473.99     2535.46     30.91 o
   0   5   3     1583.30     1540.31     16.68 o
   1   5   3      849.32      840.71      9.27 o
   2   5   3       55.02       40.46      2.09 o
   3   5   3      450.75      453.28      8.22 o
   4   5   3     1048.77     1064.73     17.87 o
   5   5   3        6.59        4.96      2.21 o
   6   5   3       47.71       54.19      6.48 o
   7   5   3       24.13       29.38      4.16 o
  -7   6   3      149.82      173.06      8.25 o
  -6   6   3      153.21      148.94      9.32 o
  -5   6   3       68.20       57.55      3.26 o
  -4   6   3      375.94      361.75     11.21 o
  -3   6   3       79.67       74.38      2.82 o
  -2   6   3       67.69       58.19      2.39 o
  -1   6   3       64.84       54.60      2.30 o
   0   6   3      209.71      222.97      5.73 o
   1   6   3     1427.38     1465.35     19.87 o
   2   6   3      449.98      454.90      6.96 o
   3   6   3        5.73        3.14      1.69 o
   4   6   3        4.25       11.90      2.67 o
   5   6   3      146.23      123.44      9.14 o
   6   6   3       78.69       79.18      8.78 o
   7   6   3       48.50       52.77     11.68 o
  -6   7   3        9.95        7.08      4.52 o
  -5   7   3       15.65       12.95      3.66 o
  -4   7   3        5.52        4.69      2.72 o
  -3   7   3      997.68     1000.63     27.06 o
  -2   7   3       84.20       85.24      3.15 o
  -1   7   3      117.46      111.48      3.74 o
   0   7   3        2.48        3.32      1.99 o
   1   7   3      170.52      184.77      4.97 o
   2   7   3        9.96       11.77      2.33 o
   3   7   3      345.05      337.16     10.92 o
   4   7   3       13.36       10.64      2.93 o
   5   7   3        1.26        5.83      3.08 o
   6   7   3       39.37       25.19      4.75 o
  -5   8   3       15.92       13.82      5.42 o
  -4   8   3      200.57      210.66      8.35 o
  -3   8   3      117.11      125.53      6.82 o
  -2   8   3       66.11       57.08      3.72 o
  -1   8   3       45.40       58.95      4.16 o
   0   8   3      235.81      250.43     12.48 o
   1   8   3      198.24      234.28     16.24 o
   2   8   3        3.61        8.22      2.93 o
   3   8   3       34.41       36.26      3.39 o
   4   8   3        0.01       -2.25      4.13 o
   5   8   3        6.53        5.06      3.09 o
  -4   9   3       21.77       16.05      6.02 o
  -3   9   3       33.08       32.30      8.79 o
  -2   9   3       73.66      102.11      6.94 o
  -1   9   3       68.42       62.20      4.85 o
   0   9   3      118.21      134.50      7.04 o
   1   9   3       11.24       13.47      4.00 o
   2   9   3       26.37       29.75      4.28 o
   3   9   3       18.68       13.08      4.25 o
   4   9   3       79.22       67.72      6.85 o
  -1  10   3        0.20       -1.81      5.25 o
   0  10   3        0.35       -2.76      5.39 o
   1  10   3      157.59      168.63     11.62 o
  -8   0   4        4.49       -0.97      4.47 o
  -6   0   4      809.07      744.12     20.56 o
  -4   0   4     2250.98     2286.31     40.30 o
  -2   0   4     1599.57     1679.69     23.21 o
   4   0   4      103.73      142.13      5.50 o
   6   0   4       11.46       15.59      3.31 o
   8   0   4      529.68      572.65     20.55 o
  -9   1   4       56.39       38.68      5.08 o
  -8   1   4       14.69        9.47      3.26 o
  -7   1   4      398.11      387.35     13.16 o
  -6   1   4      178.74      165.89      5.15 o
  -5   1   4       10.41        9.74      1.97 o
  -4   1   4        1.31        6.86      1.68 o
  -3   1   4     1782.19     1793.04     18.01 o
  -2   1   4      137.43      166.15      2.02 o
  -1   1   4      328.29      295.15      5.01 o
   0   1   4      120.28      144.90      3.54 o
   1   1   4     1533.29     1584.40     20.94 o
   2   1   4      886.62      878.01     12.91 o
   3   1   4     2932.02     2956.68     53.39 o
   4   1   4      167.08      167.13      4.96 o
   5   1   4     2458.81     2468.66     69.34 o
   6   1   4      263.02      275.06      7.67 o
   7   1   4      110.04       82.48      4.88 o
   8   1   4        0.04        4.99      2.46 o
  -8   2   4       10.90       18.87      3.72 o
  -7   2   4        1.49        4.27      2.44 o
  -6   2   4      580.95      573.77     14.32 o
  -5   2   4      873.53      910.04     15.75 o
  -4   2   4     2515.74     2564.99     33.69 o
  -3   2   4     1722.36     1515.60     14.65 o
  -2   2   4      785.13      690.56      9.68 o
  -1   2   4      923.76      823.99     13.44 o
   0   2   4     3290.44     3146.59     45.02 o
   2   2   4     3313.71     2743.38    106.31 o
   3   2   4      244.62      213.83      3.63 o
   4   2   4       30.50       33.10      2.06 o
   5   2   4       82.02       82.71      3.23 o
   6   2   4      185.75      212.15      8.43 o
   7   2   4        1.89        3.25      2.45 o
   8   2   4       81.06       80.07      5.75 o
  -8   3   4       51.20       35.38      3.84 o
  -7   3   4      109.93      111.79      5.55 o
  -6   3   4       62.65       58.69      3.14 o
  -5   3   4      353.72      346.95      6.41 o
  -4   3   4      415.79      388.18      5.71 o
  -3   3   4     1416.44     1515.03     21.07 o
  -1   3   4     6094.24     6749.24    279.70 o
   0   3   4     3066.73     2707.42     43.73 o
   1   3   4     3020.91     2952.13     48.19 o
   2   3   4      563.33      555.19      6.78 o
   3   3   4     2401.88     2430.49     41.29 o
   4   3   4      345.92      293.42      7.28 o
   5   3   4      140.54      114.82      5.82 o
   6   3   4      356.66      368.39     19.78 o
   7   3   4        1.60        4.58      3.50 o
   8   3   4        9.96        2.92      4.01 o
  -8   4   4       13.78       15.75      4.38 o
  -7   4   4       42.94       46.62      4.15 o
  -6   4   4        8.94        4.87      2.21 o
  -5   4   4      630.51      638.92     14.17 o
  -4   4   4     2095.70     2209.15     24.48 o
  -3   4   4     2276.11     2158.59     33.30 o
  -2   4   4     1221.64     1243.91     13.37 o
  -1   4   4      448.95      489.20      7.11 o
   0   4   4     1255.72     1138.39     12.19 o
   1   4   4      394.02      330.68      4.72 o
   2   4   4     3501.21     3579.54     96.22 o
   3   4   4       17.82       14.27      1.78 o
   4   4   4      596.24      599.05     10.71 o
   5   4   4       38.48       40.62      2.70 o
   6   4   4        5.68       15.26      2.95 o
   7   4   4        4.57        7.89      4.84 o
   8   4   4        8.36        5.17      5.07 o
  -7   5   4       14.76       19.18      4.32 o
  -6   5   4      213.55      189.68      6.62 o
  -5   5   4      457.07      472.92     13.66 o
  -4   5   4       10.08        8.37      2.00 o
  -3   5   4      678.32      724.30     10.58 o
  -2   5   4     1774.88     1832.24     22.12 o
  -1   5   4     1818.38     1718.94     17.86 o
   0   5   4     1005.24      953.10     13.47 o
   1   5   4       54.15       49.87      2.11 o
   2   5   4      474.38      455.78      5.79 o
   3   5   4      225.38      214.48      3.64 o
   4   5   4      215.07      212.32      6.01 o
   5   5   4        0.99        4.60      2.50 o
   6   5   4       86.76       84.17      7.86 o
   7   5   4        1.89        5.03      3.77 o
  -7   6   4        0.57        2.43      4.84 o
  -6   6   4       41.29       34.76      5.35 o
  -5   6   4       51.01       55.58      4.86 o
  -4   6   4      158.55      162.85      5.69 o
  -3   6   4      175.78      167.23      6.21 o
  -2   6   4      474.18      468.37      6.26 o
  -1   6   4       56.85       51.38      2.27 o
   0   6   4      615.47      570.97     10.80 o
   1   6   4       63.72       56.53      2.19 o
   2   6   4      273.83      265.77      4.50 o
   3   6   4      474.98      496.93      7.36 o
   4   6   4      236.69      233.28      8.88 o
   5   6   4        4.14        2.23      2.43 o
   6   6   4       21.08       17.77      3.47 o
   7   6   4       55.93       60.22      6.93 o
  -6   7   4       18.56       16.81      6.19 o
  -5   7   4       11.02        9.02      4.65 o
  -4   7   4        5.09       -1.08      2.70 o
  -3   7   4        0.84        0.79      2.69 o
  -2   7   4       10.51        9.60      2.18 o
  -1   7   4      266.36      254.03      7.44 o
   0   7   4      381.78      394.88     13.61 o
   1   7   4      307.03      308.11      9.52 o
   2   7   4        1.43        1.73      2.45 o
   3   7   4       24.13       22.79      2.28 o
   4   7   4      142.65      121.86      8.34 o
   5   7   4      123.12      124.53      8.23 o
   6   7   4      116.50      140.78      8.20 o
  -5   8   4       25.29       30.32      5.77 o
  -4   8   4       14.24       28.56      5.09 o
  -3   8   4        2.01        5.52      3.29 o
  -2   8   4        5.54        6.47      3.03 o
  -1   8   4        0.65        2.19      2.43 o
   0   8   4      170.62      194.70     10.95 o
   1   8   4        2.14        2.50      2.84 o
   2   8   4       45.58       31.69      3.23 o
   3   8   4      312.14      332.03     12.31 o
   4   8   4        6.36        8.35      3.65 o
   5   8   4        2.34        3.69      4.32 o
  -4   9   4       43.69       41.77      7.02 o
  -3   9   4       14.58        6.31      5.39 o
  -2   9   4        8.10        9.18      4.27 o
  -1   9   4      108.84      129.41      6.98 o
   0   9   4       26.70       27.53      3.93 o
   1   9   4       56.55       48.04      7.45 o
   2   9   4       65.66       55.24      4.58 o
   3   9   4       56.00       62.74      5.14 o
  -1  10   4       10.12       19.93      7.63 o
   0  10   4       50.59       58.48      7.56 o
   1  10   4        7.24       14.89      9.33 o
  -9   0   5       45.22       52.74     11.67 o
  -7   0   5        3.14        5.64      3.48 o
  -5   0   5       13.45       13.94      3.25 o
   1   0   5     1765.83     2008.54     38.94 o
   5   0   5       32.65       36.66      2.74 o
   7   0   5      888.10      939.64     28.76 o
  -9   1   5        0.04       10.25      4.67 o
  -8   1   5        5.61       10.12      2.77 o
  -7   1   5        0.50        0.11      2.77 o
  -6   1   5      523.85      536.69     13.73 o
  -5   1   5      176.48      150.50      4.47 o
  -4   1   5       96.80       65.31      2.44 o
  -3   1   5      106.35      101.94      1.92 o
  -2   1   5      156.39      155.12      2.15 o
   0   1   5     2414.52     2228.23     54.87 o
   1   1   5       86.42       86.97      1.91 o
   2   1   5      148.61      179.13      2.54 o
   3   1   5      144.70      129.72      2.37 o
   4   1   5     3621.08     3804.52    123.57 o
   5   1   5       57.74       64.23      2.49 o
   6   1   5     3743.64     4457.05    254.02 o
   7   1   5      119.77      107.49      4.48 o
   8   1   5      173.90      197.79      8.03 o
  -8   2   5        0.36        4.16      2.81 o
  -7   2   5      165.39      178.44      8.43 o
  -6   2   5      423.09      430.38     10.51 o
  -5   2   5      394.33      398.10      6.18 o
  -4   2   5     1662.94     1491.82     22.72 o
  -3   2   5     1744.95     1720.85     20.00 o
   0   2   5     1353.56     1256.63     17.21 o
   2   2   5       15.62       12.48      1.49 o
   3   2   5      962.10      859.84     14.43 o
   4   2   5      698.74      707.79     15.81 o
   5   2   5        3.18        5.74      1.55 o
   6   2   5        2.39        4.73      2.24 o
   7   2   5      132.67      139.51      4.46 o
   8   2   5       26.01       19.94      3.72 o
  -8   3   5       14.55       14.81      3.28 o
  -7   3   5      318.75      321.52     13.08 o
  -6   3   5     1673.21     1872.53     38.83 o
  -5   3   5       70.41       56.78      2.47 o
  -4   3   5        9.44       10.24      1.56 o
  -3   3   5      755.53      782.04      9.04 o
  -2   3   5      104.41      148.82      4.03 o
   0   3   5     2291.54     2098.49     31.59 o
   1   3   5       86.41       80.30      1.88 o
   2   3   5      387.03      444.76      5.03 o
   3   3   5      794.58      735.12      9.45 o
   4   3   5     1442.19     1398.92     29.79 o
   5   3   5       10.90       11.33      2.27 o
   6   3   5       61.26       52.94      3.28 o
   7   3   5      134.45      130.64      5.55 o
   8   3   5        0.45        0.74      4.67 o
  -8   4   5       26.43       17.62      4.83 o
  -7   4   5       88.08       83.92      5.57 o
  -6   4   5        5.06        6.08      2.40 o
  -5   4   5     1300.51     1309.11     30.47 o
  -4   4   5     1520.20     1539.81     23.07 o
  -3   4   5     1684.92     1674.06     25.96 o
  -2   4   5     1391.34     1304.43     14.51 o
  -1   4   5        1.71        0.61      1.48 o
   0   4   5      289.65      246.35      4.69 o
   1   4   5     1713.72     1571.77     16.40 o
   2   4   5     3777.31     3823.93    136.84 o
   3   4   5       35.32       30.72      1.74 o
   4   4   5      543.19      582.79     10.17 o
   5   4   5      276.68      297.57      6.58 o
   6   4   5       15.72       16.20      3.16 o
   7   4   5        4.02        0.11      4.02 o
  -7   5   5        4.62        5.05      3.85 o
  -6   5   5      233.80      265.83     11.97 o
  -5   5   5      221.20      210.92      8.45 o
  -4   5   5        0.56        2.81      2.02 o
  -3   5   5      976.96     1054.43     14.90 o
  -2   5   5     1303.84     1331.56     17.57 o
  -1   5   5      991.65     1010.02     12.66 o
   0   5   5      344.88      343.78      5.76 o
   1   5   5      632.61      657.69      9.26 o
   2   5   5       21.91       19.23      1.65 o
   3   5   5       87.01       81.47      2.60 o
   4   5   5        1.61        4.23      1.95 o
   5   5   5      346.00      370.47     10.62 o
   6   5   5       16.67       19.60      3.48 o
   7   5   5       12.42        9.71      3.94 o
  -7   6   5       26.43       14.99      4.09 o
  -6   6   5        0.19       -3.43      3.47 o
  -5   6   5      358.88      387.74     17.93 o
  -4   6   5      163.17      169.67      6.48 o
  -3   6   5      129.03      113.63      3.91 o
  -2   6   5      749.78      770.98      9.10 o
  -1   6   5      222.95      213.04      4.79 o
   0   6   5        4.90        5.70      2.13 o
   1   6   5      287.52      268.24      5.59 o
   2   6   5      898.27      980.29     20.51 o
   3   6   5      340.12      361.28      8.01 o
   4   6   5      769.12      855.50     23.12 o
   5   6   5        9.01        5.79      3.11 o
   6   6   5       48.55       45.83      4.06 o
  -6   7   5        9.10        8.91      4.99 o
  -5   7   5        1.19       -1.38      3.87 o
  -4   7   5       13.58       12.30      2.76 o
  -3   7   5      159.56      132.97      5.49 o
  -2   7   5       71.49       60.33      2.97 o
  -1   7   5     1567.89     1756.40     31.15 o
   0   7   5       88.85       71.03      3.63 o
   1   7   5       92.04       89.98      2.86 o
   2   7   5      147.24      140.63      5.27 o
   3   7   5        3.83        5.30      2.33 o
   4   7   5       39.49       58.55      4.41 o
   5   7   5      223.44      268.65     16.77 o
   6   7   5        8.80        9.51      9.54 o
  -5   8   5       39.28       42.21      5.95 o
  -4   8   5       54.05       47.76      5.94 o
  -3   8   5        3.80        2.18      3.36 o
  -2   8   5       59.87       67.05      3.84 o
  -1   8   5       28.69       30.78      3.38 o
   0   8   5       21.75       26.23      3.51 o
   1   8   5       70.97       61.55      4.71 o
   2   8   5      183.68      181.63      9.62 o
   3   8   5        6.17       17.64      4.75 o
   4   8   5      214.40      218.68     10.25 o
   5   8   5       10.56       15.82      9.97 o
  -4   9   5        0.04        1.89      6.51 o
  -3   9   5        2.15        5.15      4.41 o
  -2   9   5       19.16       23.53      4.46 o
  -1   9   5        9.25       10.82      3.70 o
   0   9   5        2.79       -1.15      3.95 o
   1   9   5       72.91       71.73      7.82 o
   2   9   5       10.10       15.15      3.54 o
   3   9   5       25.05       15.19      5.61 o
  -1  10   5        2.21       -3.13      6.02 o
   0  10   5        0.05        6.84      6.88 o
  -8   0   6      198.72      237.26      8.05 o
  -6   0   6       14.30       16.61      3.33 o
  -4   0   6      599.30      572.10      9.98 o
   6   0   6      453.06      590.81     15.31 o
   8   0   6      149.32      151.09      9.47 o
  -9   1   6        0.01       -3.10      4.98 o
  -8   1   6       67.34       55.96      3.36 o
  -7   1   6       64.01       62.97      4.14 o
  -6   1   6      105.14      102.91      3.71 o
  -5   1   6      538.39      508.97      9.67 o
  -4   1   6        5.09        4.83      1.82 o
  -3   1   6     2233.30     2163.43     22.54 o
  -2   1   6     2524.91     2499.04     51.58 o
   0   1   6       84.65       89.56      2.46 o
   2   1   6     1380.09     1415.54     17.83 o
   3   1   6        7.15        6.26      1.25 o
   4   1   6      164.19      180.45      2.94 o
   5   1   6     4125.85     4552.00    151.95 o
   6   1   6        3.52        1.86      1.92 o
   7   1   6        9.81        5.27      2.11 o
   8   1   6        9.02        3.23      2.44 o
  -8   2   6      131.12      140.15      7.53 o
  -7   2   6      184.71      166.69      8.43 o
  -6   2   6       58.10       63.66      2.53 o
  -5   2   6     1017.46     1006.38     13.21 o
  -4   2   6     3098.07     3271.28     64.70 o
  -3   2   6     1099.35     1033.20     11.38 o
  -2   2   6     3924.32     4059.02    139.32 o
  -1   2   6     1154.57     1219.84     21.32 o
   0   2   6       18.85       11.14      1.28 o
   1   2   6        6.54        8.53      1.03 o
   3   2   6      219.79      238.55      5.02 o
   4   2   6      628.38      652.91     11.45 o
   5   2   6      165.48      159.88      4.62 o
   6   2   6       99.33      117.15      4.59 o
   7   2   6      126.28      138.63     10.37 o
   8   2   6        5.63        6.26      3.49 o
  -8   3   6       17.49       18.88      3.51 o
  -7   3   6      328.66      357.32     18.00 o
  -6   3   6      984.80      982.99     20.41 o
  -5   3   6     1478.58     1503.52     32.65 o
  -4   3   6       34.97       33.29      2.12 o
  -3   3   6     1197.42     1300.50     18.63 o
  -2   3   6     2172.96     2030.95     24.46 o
  -1   3   6     2848.59     2622.63     40.87 o
   0   3   6       42.27       33.56      1.34 o
   1   3   6      348.86      282.21      5.74 o
   2   3   6      617.71      571.13      7.40 o
   3   3   6      247.51      242.72      3.93 o
   4   3   6      651.52      627.68      9.10 o
   5   3   6     1744.60     1917.50     31.91 o
   6   3   6       17.79       17.09      3.46 o
   7   3   6      103.03       90.22      5.32 o
   8   3   6       53.99       45.15      6.75 o
  -8   4   6      167.04      174.44      7.55 o
  -7   4   6       38.01       38.88      4.34 o
  -6   4   6       32.41       33.65      2.77 o
  -5   4   6     1502.59     1564.32     32.85 o
  -4   4   6      367.22      360.89      6.97 o
  -3   4   6     1095.30     1047.38     15.90 o
  -2   4   6      852.19      887.06     13.64 o
  -1   4   6      959.56      937.80     14.09 o
   0   4   6      990.21      947.74     10.87 o
   1   4   6      329.75      292.46      4.00 o
   2   4   6        9.46       14.94      1.56 o
   3   4   6      350.21      397.13      5.83 o
   4   4   6       20.23       18.07      1.94 o
   5   4   6      682.98      691.80     14.41 o
   6   4   6        1.16       -0.86      2.83 o
   7   4   6       82.81       96.12      5.48 o
  -7   5   6      226.52      228.38     12.11 o
  -6   5   6      169.67      160.75      8.11 o
  -5   5   6        4.83        4.61      2.05 o
  -4   5   6       36.22       33.96      2.67 o
  -3   5   6       16.32       19.10      1.94 o
  -2   5   6      543.93      541.15      8.98 o
  -1   5   6      163.24      161.78      3.48 o
   0   5   6     2414.69     2383.14     44.29 o
   1   5   6       57.22       52.29      1.86 o
   2   5   6      102.87       85.47      3.04 o
   3   5   6        0.79        1.08      1.79 o
   4   5   6      765.80      793.59     15.57 o
   5   5   6        0.77       -1.14      2.29 o
   6   5   6      102.67      103.06      8.04 o
   7   5   6        3.29        3.54      3.31 o
  -7   6   6       37.12       33.35      5.70 o
  -6   6   6        0.56        1.14      5.65 o
  -5   6   6       75.47       66.89      3.70 o
  -4   6   6       33.09       27.18      2.34 o
  -3   6   6      749.15      796.77     16.31 o
  -2   6   6        6.73        6.69      2.06 o
  -1   6   6      397.79      385.13      5.63 o
   0   6   6      741.44      742.41     13.30 o
   1   6   6      700.05      748.91      9.96 o
   2   6   6        1.28       11.15      3.83 o
   3   6   6      890.56      969.56     19.22 o
   4   6   6        0.92        6.19      2.04 o
   5   6   6        0.24        3.56      2.96 o
   6   6   6        0.26       -2.27      2.92 o
  -6   7   6       10.15       10.81      4.23 o
  -5   7   6       14.56       14.00      3.64 o
  -4   7   6        0.75        3.57      2.53 o
  -3   7   6        5.36        6.59      2.30 o
  -2   7   6      165.88      168.70      4.16 o
  -1   7   6       43.67       46.75      2.37 o
   0   7   6     1799.58     2068.32     67.91 o
   1   7   6      336.63      370.44      9.08 o
   2   7   6        0.35        5.30      2.30 o
   3   7   6      106.04      116.58      6.14 o
   4   7   6      250.90      249.30     14.48 o
   5   7   6        0.97        0.80      3.22 o
   6   7   6       48.11       39.46      6.84 o
  -5   8   6       14.45        6.04      5.08 o
  -4   8   6       66.36       55.57      3.79 o
  -3   8   6      182.50      180.44     13.05 o
  -2   8   6       14.65       11.53      3.07 o
  -1   8   6      169.09      174.71      9.83 o
   0   8   6       30.02       26.18      3.93 o
   1   8   6       38.58       43.22      4.32 o
   2   8   6       51.72       69.46      4.15 o
   3   8   6      336.51      409.43     16.36 o
   4   8   6        3.49        3.77      3.77 o
   5   8   6        0.17        1.98      6.45 o
  -4   9   6        8.37        8.21      6.87 o
  -3   9   6        2.99        8.55      5.12 o
  -2   9   6        8.57       10.15      4.04 o
  -1   9   6        0.16        3.00      4.56 o
   0   9   6      124.24      120.90      6.90 o
   1   9   6       18.60       19.47      3.70 o
   2   9   6        2.89       10.68      4.72 o
   3   9   6       13.59       14.39      5.01 o
  -9   0   7        5.18       10.24     16.36 o
  -7   0   7        6.82        1.45      3.57 o
  -5   0   7        4.82        2.72      2.37 o
   3   0   7      686.96      482.39      8.51 o
   5   0   7      129.01      153.00      7.37 o
   7   0   7       56.65       36.98      4.49 o
  -9   1   7        1.43       -0.66      5.23 o
  -8   1   7        0.85        3.35      3.46 o
  -7   1   7      163.68      132.54      6.00 o
  -6   1   7      320.87      329.23      9.71 o
  -5   1   7      151.52      144.54      3.57 o
  -4   1   7      302.85      205.85      3.26 o
  -3   1   7     1230.37     1276.76     13.88 o
   1   1   7        4.98        9.20      0.91 o
   2   1   7     3369.81     3511.67    111.27 o
   3   1   7       48.83       48.49      1.54 o
   4   1   7     2290.76     2402.86     37.89 o
   5   1   7      196.43      207.28      6.51 o
   6   1   7      746.53      760.92     15.02 o
   7   1   7      102.52      105.77      5.44 o
   8   1   7        1.18        7.10      3.38 o
  -8   2   7       89.22       75.80      6.30 o
  -7   2   7       24.29       11.95      2.62 o
  -6   2   7        0.27        6.08      2.06 o
  -5   2   7       81.59       91.02      2.49 o
  -4   2   7      516.11      474.99      5.53 o
  -2   2   7       36.33       38.65      1.45 o
  -1   2   7     1127.27     1135.04     19.63 o
   0   2   7      198.03      179.81      4.53 o
   1   2   7     1920.33     1668.74     20.47 o
   2   2   7     1443.32     1556.66     21.23 o
   3   2   7     3866.95     3686.39     77.73 o
   4   2   7      215.58      233.44      4.71 o
   5   2   7       27.07       37.36      2.78 o
   6   2   7        3.50        5.16      1.69 o
   7   2   7       13.67       25.75      2.45 o
   8   2   7        3.34        4.60      3.95 o
  -8   3   7       64.67       56.38      5.82 o
  -7   3   7      168.53      135.58      7.56 o
  -6   3   7       13.03       10.66      2.00 o
  -5   3   7      517.10      480.25      8.34 o
  -4   3   7       13.48       15.64      1.56 o
  -3   3   7      813.20      878.05     14.27 o
  -2   3   7     1317.78     1354.89     17.51 o
  -1   3   7       88.63       99.46      3.18 o
   0   3   7     1739.82     1767.93     25.62 o
   1   3   7      660.49      690.56     10.83 o
   2   3   7     1359.66     1371.29     15.88 o
   3   3   7      418.86      450.44      6.16 o
   4   3   7       36.57       36.64      2.03 o
   5   3   7      187.67      210.59      8.58 o
   6   3   7        7.65        9.91      2.36 o
   7   3   7      103.88       98.16      4.86 o
   8   3   7        0.11        1.07      4.91 o
  -8   4   7       51.08       49.83      5.81 o
  -7   4   7       21.36       21.65      3.13 o
  -6   4   7        5.06        5.73      2.49 o
  -5   4   7      213.05      231.62      7.09 o
  -4   4   7      667.69      639.75     12.24 o
  -3   4   7       23.28       30.31      2.49 o
  -2   4   7      410.35      349.54      5.98 o
  -1   4   7      232.24      264.73      3.86 o
   0   4   7       83.21       70.77      2.01 o
   1   4   7      417.81      414.45      6.81 o
   2   4   7      440.83      570.60      8.98 o
   3   4   7      200.16      194.68      4.23 o
   4   4   7      236.40      258.04      4.52 o
   5   4   7       52.80       58.31      2.87 o
   6   4   7       28.03       40.26      3.45 o
   7   4   7        1.71        3.47      3.49 o
  -7   5   7      145.07      126.23      5.24 o
  -6   5   7      167.51      166.44      6.49 o
  -5   5   7      393.36      414.95     14.82 o
  -4   5   7       52.15       48.72      2.41 o
  -3   5   7        7.63        7.92      2.31 o
  -2   5   7       29.13       27.57      1.75 o
  -1   5   7      977.60      926.71     13.12 o
   0   5   7      294.67      288.42      4.60 o
   1   5   7      319.91      305.54      5.17 o
   2   5   7       30.04       33.14      2.31 o
   3   5   7      153.18      130.81      3.35 o
   4   5   7        1.08        1.78      2.04 o
   5   5   7       22.10       28.49      2.58 o
   6   5   7       95.65       85.34      6.73 o
   7   5   7       78.85       62.41      4.66 o
  -7   6   7        0.21        2.68      4.31 o
  -6   6   7       14.92       15.49      4.16 o
  -5   6   7       21.30       15.91      3.12 o
  -4   6   7       79.81       89.77      4.01 o
  -3   6   7       19.36       22.53      2.13 o
  -2   6   7      834.41      884.62     19.59 o
  -1   6   7      197.22      203.08      3.80 o
   0   6   7       19.61       21.08      2.19 o
   1   6   7      116.11      137.23      3.23 o
   2   6   7      807.65      833.71     15.98 o
   3   6   7       57.43       67.27      3.44 o
   4   6   7       37.04       42.43      3.41 o
   5   6   7       21.05       19.72      3.02 o
   6   6   7        9.30       15.51      3.41 o
  -6   7   7       12.27       10.10      7.85 o
  -5   7   7      100.97      113.75      8.42 o
  -4   7   7      110.49      103.53      5.19 o
  -3   7   7       43.40       35.46      2.48 o
  -2   7   7       31.26       21.88      2.58 o
  -1   7   7      295.70      311.35      8.99 o
   0   7   7       50.77       63.55      3.22 o
   1   7   7      172.13      185.84      6.52 o
   2   7   7       89.57       86.46      3.18 o
   3   7   7       62.22       61.35      4.93 o
   4   7   7        3.46        1.06      2.58 o
   5   7   7      221.91      237.26      9.41 o
  -5   8   7        1.04        3.13      3.92 o
  -4   8   7       45.43       43.21      4.31 o
  -3   8   7        7.53        7.71      3.25 o
  -2   8   7      295.54      298.77     15.21 o
  -1   8   7       16.10       14.16      3.24 o
   0   8   7       12.11        9.53      3.03 o
   1   8   7       42.29       45.21      3.79 o
   2   8   7      241.61      256.42     14.83 o
   3   8   7       61.66       44.76      5.12 o
   4   8   7       74.99       70.41      5.76 o
  -3   9   7        0.08       -2.61      4.89 o
  -2   9   7       24.04       27.11      5.45 o
  -1   9   7      132.89      111.26     13.52 o
   0   9   7        4.66       -1.07      3.96 o
   1   9   7       31.51       35.64      6.84 o
   2   9   7        0.33       -3.27      8.28 o
   3   9   7        6.00        0.61      5.72 o
  -8   0   8      250.74      267.70     14.22 o
  -6   0   8      577.80      638.51     21.16 o
   4   0   8       21.76       24.06      4.34 o
   6   0   8      530.03      620.12     19.46 o
   8   0   8       40.07       47.66      5.26 o
  -8   1   8        0.23        0.64      2.64 o
  -7   1   8        6.70        6.99      2.25 o
  -6   1   8        6.79        7.81      2.63 o
  -5   1   8     2978.64     3225.20     42.79 o
  -4   1   8      317.36      324.43      4.94 o
  -3   1   8      373.40      302.56      3.85 o
  -2   1   8      137.27      162.42      2.06 o
   0   1   8      106.59      102.27      2.04 o
   2   1   8     2724.54     2930.94     50.21 o
   3   1   8       33.58       24.45      1.70 o
   4   1   8        1.81        8.26      2.54 o
   5   1   8      854.89      885.49     15.28 o
   6   1   8        6.78        8.73      2.11 o
   7   1   8        2.61        5.53      2.31 o
   8   1   8       95.68       87.12      6.95 o
  -8   2   8       64.39       57.15      6.57 o
  -7   2   8        0.49        1.47      2.48 o
  -6   2   8      138.18      144.47      4.24 o
  -5   2   8      131.09      111.45      3.62 o
  -4   2   8      143.37      151.63      3.57 o
  -3   2   8      133.18      158.59      3.28 o
  -1   2   8      492.08      461.94      7.35 o
   0   2   8      284.76      283.45      5.25 o
   1   2   8      861.03      947.83     12.95 o
   2   2   8     2054.64     1960.28     25.14 o
   3   2   8     2568.79     2801.92     48.09 o
   4   2   8      119.19      112.38      3.16 o
   5   2   8      298.03      309.80      8.36 o
   6   2   8       42.32       49.66      2.25 o
   7   2   8       14.62       15.56      2.08 o
   8   2   8       21.97       23.32      4.55 o
  -8   3   8       23.30       17.66      3.26 o
  -7   3   8        1.25        3.52      2.68 o
  -6   3   8       10.99        8.67      2.03 o
  -5   3   8      212.59      213.56      5.79 o
  -4   3   8       14.28        8.00      1.44 o
  -3   3   8     1626.99     1672.54     22.13 o
  -2   3   8       41.09       45.70      1.61 o
  -1   3   8      809.96      811.84     12.78 o
   0   3   8     1343.49     1332.91     17.18 o
   1   3   8     3308.36     3200.97     85.85 o
   2   3   8     1280.18     1357.52     17.09 o
   3   3   8      158.59      164.10      3.42 o
   4   3   8      343.69      354.51      8.59 o
   5   3   8      840.12      931.67     21.94 o
   6   3   8      847.55      980.51     44.14 o
   7   3   8      289.52      319.93     17.44 o
  -8   4   8        3.82       -1.97      5.83 o
  -7   4   8       86.33       74.19      4.78 o
  -6   4   8        5.44        8.59      2.37 o
  -5   4   8       46.23       44.27      2.81 o
  -4   4   8       16.65       20.31      1.89 o
  -3   4   8      383.14      373.87      6.71 o
  -2   4   8      390.67      420.47      9.41 o
  -1   4   8      267.99      240.64      3.50 o
   0   4   8       38.23       39.54      1.67 o
   1   4   8       10.74       20.57      2.05 o
   2   4   8       25.94       35.84      1.69 o
   3   4   8      958.42     1002.48     12.71 o
   4   4   8      481.30      494.39      9.76 o
   5   4   8     2235.12     2503.72     40.11 o
   6   4   8        0.10       -0.83      2.41 o
   7   4   8      100.36       95.38      6.49 o
  -7   5   8        5.04        7.03      4.96 o
  -6   5   8       58.50       54.61      3.35 o
  -5   5   8      103.34      109.11      4.34 o
  -4   5   8      297.89      296.72     11.84 o
  -3   5   8      152.71      155.48      3.78 o
  -2   5   8      672.56      696.44     12.08 o
  -1   5   8      449.46      444.96      6.40 o
   0   5   8     1433.25     1473.53     21.49 o
   1   5   8       82.36       80.26      2.31 o
   2   5   8      619.30      655.79     10.28 o
   3   5   8      411.73      411.90      6.33 o
   4   5   8        1.93        7.02      2.01 o
   5   5   8      121.57      116.13      7.86 o
   6   5   8      219.11      207.94     15.01 o
   7   5   8      226.37      204.87     29.44 o
  -7   6   8       22.60       18.92      4.16 o
  -6   6   8        3.97        0.94      3.37 o
  -5   6   8        4.68        3.06      2.83 o
  -4   6   8       20.98       16.74      2.56 o
  -3   6   8     1058.07     1123.62     22.67 o
  -2   6   8       28.86       24.12      1.92 o
  -1   6   8     1341.17     1406.49     27.59 o
   0   6   8      297.32      334.32      8.76 o
   1   6   8       75.44       66.07      2.39 o
   2   6   8        0.40        1.54      1.54 o
   3   6   8      507.05      549.00     10.80 o
   4   6   8      250.67      246.79      6.34 o
   5   6   8        3.65        5.47      2.57 o
   6   6   8       11.91       16.77      4.82 o
  -6   7   8       49.10       50.45      5.20 o
  -5   7   8       27.68       28.34      5.09 o
  -4   7   8      255.09      253.56     13.14 o
  -3   7   8       99.19       81.00      4.80 o
  -2   7   8       15.42       19.54      2.71 o
  -1   7   8      113.18      118.42      3.61 o
   0   7   8     1807.46     1972.45     66.83 o
   1   7   8        1.35        3.77      2.44 o
   2   7   8       15.85       17.08      2.23 o
   3   7   8        3.51        5.25      2.55 o
   4   7   8        8.32       15.97      3.07 o
   5   7   8        9.67        5.75      4.25 o
  -5   8   8       13.03       17.91      5.99 o
  -4   8   8        3.63        1.14      3.72 o
  -3   8   8      192.99      206.14      7.65 o
  -2   8   8        0.65       -1.44      3.05 o
  -1   8   8      162.74      176.93      7.34 o
   0   8   8       57.31       48.07      3.64 o
   1   8   8      153.96      156.14     10.10 o
   2   8   8       50.55       40.51      5.24 o
   3   8   8      134.72      124.53     10.43 o
   4   8   8        0.45        0.90      6.11 o
  -3   9   8       27.60       19.98      4.82 o
  -2   9   8       21.37       23.57      5.27 o
  -1   9   8       28.66       26.17      5.59 o
   0   9   8       65.29       64.08      4.93 o
   1   9   8        0.84        3.63      4.33 o
   2   9   8       22.04       22.36      7.13 o
   3   9   8        7.86       18.14      7.86 o
  -7   0   9     1329.02     1509.53     33.94 o
  -5   0   9        3.95        7.06      1.93 o
  -1   0   9     2166.99     1857.59     27.01 o
   1   0   9      541.00      549.97      8.57 o
   3   0   9     1833.49     1877.46     33.57 o
   5   0   9      164.49      164.25      5.77 o
   7   0   9        2.09        4.75      3.27 o
  -8   1   9       71.62       64.66      4.45 o
  -7   1   9        3.05        0.93      2.41 o
  -6   1   9     1472.96     1467.75     29.49 o
  -5   1   9      134.50      145.64      5.06 o
  -4   1   9     4442.79     4687.56     93.25 o
  -3   1   9       16.25       13.99      1.50 o
  -2   1   9        0.48        3.64      0.80 o
  -1   1   9     2365.54     2271.17     81.75 o
   1   1   9     2728.06     2626.68    122.00 o
   2   1   9     4018.15     4162.28    141.08 o
   3   1   9      148.45      140.09      2.46 o
   4   1   9      829.90      934.30     18.31 o
   5   1   9       58.71       58.62      2.14 o
   6   1   9       80.38       96.78      3.68 o
   7   1   9      101.36       95.36      4.21 o
   8   1   9       23.20       12.18      4.55 o
  -8   2   9        9.32       13.48      4.51 o
  -7   2   9      492.08      543.80     10.82 o
  -6   2   9       33.65       37.02      2.37 o
  -5   2   9      333.65      330.28      5.33 o
  -4   2   9       28.15       32.26      2.08 o
  -3   2   9     5043.74     5209.46    132.98 o
  -2   2   9      537.73      511.72      6.29 o
  -1   2   9     3074.45     2818.92     60.86 o
   0   2   9      108.37       89.25      2.13 o
   1   2   9      388.97      373.41      5.21 o
   2   2   9      200.15      172.33      2.76 o
   3   2   9      803.96      732.13      8.57 o
   4   2   9     1553.92     1670.00     27.46 o
   5   2   9       64.21       60.12      2.51 o
   6   2   9       45.29       38.07      3.70 o
   7   2   9        0.67        0.14      2.94 o
   8   2   9       55.50       55.04      4.68 o
  -8   3   9        0.75       -3.57      4.14 o
  -7   3   9       12.20        7.25      2.58 o
  -6   3   9      220.51      224.16      8.97 o
  -5   3   9        9.99        4.50      1.85 o
  -4   3   9     3233.93     3528.01     61.71 o
  -3   3   9       43.58       58.09      2.45 o
  -2   3   9      818.48      864.79     10.27 o
  -1   3   9       15.32       14.90      1.42 o
   0   3   9     1429.13     1328.21     19.64 o
   2   3   9      671.93      623.20      7.84 o
   3   3   9       40.94       33.15      1.91 o
   4   3   9        0.56       -1.50      1.59 o
   5   3   9      321.31      351.21      8.28 o
   6   3   9     1026.29     1130.18     42.99 o
   7   3   9      305.56      304.84     17.69 o
  -8   4   9       27.45       27.80      6.25 o
  -7   4   9        1.02        7.03      2.63 o
  -6   4   9       11.53        9.82      2.36 o
  -5   4   9      483.60      505.50     10.30 o
  -4   4   9        6.35        3.37      1.66 o
  -3   4   9      143.19      174.23      3.73 o
  -2   4   9     2329.91     2481.60     41.31 o
  -1   4   9      526.72      501.16      8.29 o
   0   4   9      315.79      317.89      4.76 o
   1   4   9        0.59        1.94      1.27 o
   2   4   9     2107.53     2177.31     35.13 o
   3   4   9      913.10      925.95     16.07 o
   4   4   9      892.53      933.55     18.82 o
   5   4   9      866.13      902.91     29.19 o
   6   4   9       25.62       20.79      2.83 o
   7   4   9       26.36       22.36      4.32 o
  -7   5   9       69.91       59.89      5.37 o
  -6   5   9      115.27       90.09      3.95 o
  -5   5   9       78.10       70.30      2.51 o
  -4   5   9       12.57       17.10      2.00 o
  -3   5   9       14.28       13.46      1.87 o
  -2   5   9       16.98       10.35      1.72 o
  -1   5   9      834.80      831.47     11.31 o
   0   5   9      251.45      251.78      5.95 o
   1   5   9     1416.56     1468.99     19.51 o
   2   5   9     1272.78     1321.60     25.74 o
   3   5   9      136.71      135.30      3.16 o
   4   5   9        1.44        1.58      2.04 o
   5   5   9      182.15      190.78      9.47 o
   6   5   9      206.72      187.91     11.13 o
   7   5   9        4.15        0.94      5.65 o
  -7   6   9        1.53        3.44      5.67 o
  -6   6   9       98.52       94.40      6.85 o
  -5   6   9        9.50        7.84      3.03 o
  -4   6   9      477.49      484.83     16.01 o
  -3   6   9      246.12      242.06      7.22 o
  -2   6   9      514.61      536.75     10.09 o
  -1   6   9        5.14        5.38      1.98 o
   0   6   9       11.21       16.92      1.96 o
   1   6   9       77.08       82.59      2.96 o
   2   6   9      472.35      480.42     10.99 o
   3   6   9      884.89      875.88     19.25 o
   4   6   9       91.83       94.69      5.20 o
   5   6   9       10.72       10.47      2.70 o
   6   6   9       42.14       45.73      5.05 o
  -6   7   9        0.00       -0.84      4.86 o
  -5   7   9      348.57      385.25     17.11 o
  -4   7   9       37.94       33.72      3.04 o
  -3   7   9       43.34       34.92      3.35 o
  -2   7   9       38.48       40.49      2.93 o
  -1   7   9      543.99      561.50     18.19 o
   0   7   9       92.30      100.15      3.63 o
   1   7   9      579.65      647.28     18.02 o
   2   7   9       16.41       15.27      2.29 o
   3   7   9      146.30      130.31      6.47 o
   4   7   9       12.36        9.76      2.64 o
   5   7   9       11.00        5.33      4.11 o
  -5   8   9        4.26        4.59      4.59 o
  -4   8   9      133.11      124.77      8.13 o
  -3   8   9       32.59       26.90      3.33 o
  -2   8   9      169.07      157.31     10.76 o
  -1   8   9        6.38        6.26      2.93 o
   0   8   9       91.46       88.91      4.59 o
   1   8   9       31.05       21.52      5.68 o
   2   8   9       72.27       54.14      5.46 o
   3   8   9        6.34        5.45      4.24 o
   4   8   9       54.62       50.03      9.71 o
  -3   9   9       72.45       71.23      7.96 o
  -2   9   9       30.29       32.84      5.62 o
  -1   9   9       46.18       46.99      6.40 o
   0   9   9       44.04       58.95      5.92 o
   1   9   9       14.94       15.10      4.88 o
   2   9   9       81.39       98.20      8.25 o
  -8   0  10      185.90      191.54      6.98 o
  -6   0  10      358.80      377.66     10.85 o
  -4   0  10      274.37      268.43      6.21 o
  -2   0  10     1823.52     1724.93     25.02 o
   0   0  10       19.33       23.91      1.25 o
   2   0  10     2994.84     3062.14     98.54 o
   4   0  10       34.82       47.35      2.64 o
   6   0  10     1008.23      957.78     46.98 o
   8   0  10        1.78       -3.44      8.20 o
  -8   1  10        4.98        4.05      2.73 o
  -7   1  10       88.02       73.02      2.58 o
  -6   1  10        9.65        6.13      1.99 o
  -5   1  10     2213.43     2288.94     47.45 o
  -4   1  10       73.76       77.45      3.20 o
  -3   1  10      400.42      359.64      4.25 o
  -2   1  10      508.14      492.07      5.83 o
   0   1  10      303.34      279.12      5.55 o
   1   1  10     3260.68     2973.66    101.39 o
   2   1  10      204.71      200.30      3.65 o
   3   1  10      577.05      592.15      8.20 o
   4   1  10       24.77       29.01      2.24 o
   5   1  10       60.98       42.79      1.95 o
   6   1  10       70.67       70.02      3.28 o
   7   1  10      230.98      239.35     11.59 o
   8   1  10       30.00       25.51      5.40 o
  -8   2  10      163.08      155.99      8.24 o
  -7   2  10       10.49        9.53      2.11 o
  -6   2  10       59.23       64.58      2.36 o
  -5   2  10      370.59      389.21      7.95 o
  -4   2  10      753.66      796.52      9.02 o
  -3   2  10       15.04       13.18      1.72 o
  -2   2  10     1979.23     1945.53     35.40 o
  -1   2  10     3579.18     3302.06    125.10 o
   0   2  10     1895.02     1844.56     39.83 o
   1   2  10        0.09        1.56      1.02 o
   2   2  10      675.14      640.68      7.62 o
   3   2  10     1547.26     1516.61     22.15 o
   4   2  10      507.28      498.74      6.80 o
   5   2  10      235.96      241.27      5.95 o
   6   2  10      113.23       92.84      4.88 o
   7   2  10      147.54      174.30      9.06 o
  -8   3  10        2.52       -4.57      4.57 o
  -7   3  10       30.38       26.24      3.21 o
  -6   3  10       42.31       40.26      2.46 o
  -5   3  10      412.52      432.32     10.49 o
  -4   3  10      489.42      461.26      8.74 o
  -3   3  10      141.65      130.58      3.10 o
  -2   3  10       20.89       11.43      1.45 o
  -1   3  10      497.71      525.48      9.24 o
   0   3  10     2068.32     2018.44     36.97 o
   1   3  10     4653.89     4463.21    156.59 o
   2   3  10     1670.17     1543.76     27.54 o
   3   3  10      844.98      813.15     12.70 o
   4   3  10       20.13       19.02      1.97 o
   5   3  10        8.33        6.82      2.01 o
   6   3  10       34.47       40.48      2.77 o
   7   3  10      194.68      210.17      9.64 o
  -8   4  10        0.40        4.47      5.16 o
  -7   4  10        8.99        5.67      2.72 o
  -6   4  10       59.47       64.68      3.18 o
  -5   4  10       25.85       22.74      2.11 o
  -4   4  10        1.61        2.67      1.61 o
  -3   4  10       15.52       13.47      1.55 o
  -2   4  10      967.22     1065.04     20.31 o
  -1   4  10     1448.31     1448.17     24.69 o
   0   4  10     2211.31     2207.82     34.18 o
   1   4  10      335.00      359.60      6.05 o
   2   4  10      973.37      952.06     13.60 o
   3   4  10      779.76      755.58     11.72 o
   4   4  10      324.95      310.86      7.96 o
   5   4  10      122.18      105.99      3.81 o
   6   4  10       24.05       16.42      2.75 o
   7   4  10       45.95       55.73      5.16 o
  -7   5  10       45.17       49.16      4.84 o
  -6   5  10      124.89      113.79      5.38 o
  -5   5  10       18.08       26.60      2.14 o
  -4   5  10      150.13      139.25      5.67 o
  -3   5  10      425.26      463.12     10.33 o
  -2   5  10        9.47        6.19      1.67 o
  -1   5  10       28.45       36.41      1.89 o
   0   5  10      432.12      437.94      7.76 o
   1   5  10     2282.60     2256.13     29.49 o
   2   5  10      357.98      367.45      7.51 o
   3   5  10       18.57       19.96      2.63 o
   4   5  10       13.12       13.24      2.23 o
   5   5  10       94.58       90.77      4.32 o
   6   5  10       14.76       10.80      4.49 o
  -7   6  10      119.93      116.27     11.71 o
  -6   6  10        0.70        1.10      3.37 o
  -5   6  10       10.86        8.16      3.63 o
  -4   6  10      403.60      436.78     14.96 o
  -3   6  10      124.34      110.87      3.19 o
  -2   6  10      334.91      354.09      7.54 o
  -1   6  10       98.94       87.45      3.02 o
   0   6  10       52.28       46.09      3.21 o
   1   6  10       28.77       35.97      2.39 o
   2   6  10       33.91       32.01      2.80 o
   3   6  10       47.56       45.49      4.02 o
   4   6  10       24.99       21.50      3.25 o
   5   6  10        4.07        4.26      3.39 o
   6   6  10        0.00        4.69      4.36 o
  -6   7  10      157.07      164.29      7.48 o
  -5   7  10       31.20       27.36      3.54 o
  -4   7  10       38.86       37.48      3.42 o
  -3   7  10       18.41       15.16      2.45 o
  -2   7  10       87.27       83.71      3.64 o
  -1   7  10       16.15       16.30      2.53 o
   0   7  10      353.73      382.16     13.24 o
   1   7  10      120.25      101.47      4.07 o
   2   7  10       11.00       13.76      2.52 o
   3   7  10        1.49        8.49      2.17 o
   4   7  10        9.44        5.60      2.49 o
   5   7  10        0.65       -5.15      5.15 o
  -5   8  10        0.07       -2.30      6.26 o
  -4   8  10        2.69        4.07      3.69 o
  -3   8  10      117.20      111.83      4.82 o
  -2   8  10      114.52      113.16      7.75 o
  -1   8  10        1.57        3.44      2.89 o
   0   8  10      112.38      103.88      4.99 o
   1   8  10        4.96       -0.20      2.99 o
   2   8  10        4.21        5.78      3.85 o
   3   8  10        2.33        4.29      4.44 o
   4   8  10       29.18       44.79     10.77 o
  -3   9  10       78.65       93.41     12.41 o
  -2   9  10        3.37       -4.61      4.61 o
  -1   9  10       70.61       74.26      9.37 o
   0   9  10       32.06       19.01      3.72 o
   1   9  10       90.77      116.48     12.44 o
   2   9  10       25.26       27.66      9.10 o
  -7   0  11      146.39      137.57     10.22 o
  -5   0  11       79.82       75.72      5.24 o
  -3   0  11      875.66      893.79     14.44 o
  -1   0  11     1142.46     1062.05     18.54 o
   1   0  11      523.70      523.06     10.46 o
   3   0  11       64.24       93.63      3.58 o
   5   0  11     2470.96     2483.26     61.58 o
   7   0  11        4.98        0.00      3.46 o
  -8   1  11       58.84       63.18      6.81 o
  -7   1  11       13.69       16.10      1.49 o
  -6   1  11      182.60      165.30      6.39 o
  -5   1  11      104.95      100.27      3.00 o
  -4   1  11     1265.22     1300.70     13.64 o
  -3   1  11     2180.85     2129.25     22.25 o
  -2   1  11      203.04      195.53      3.06 o
  -1   1  11       51.38       51.56      1.48 o
   0   1  11      402.72      373.38      4.94 o
   1   1  11     1665.37     1531.24     28.84 o
   2   1  11     1836.39     1754.65     24.98 o
   3   1  11      284.30      291.45      4.18 o
   4   1  11      780.52      795.20      8.95 o
   5   1  11       89.88       98.53      2.58 o
   6   1  11      553.50      658.25     22.09 o
   7   1  11        5.53        1.36      2.21 o
  -8   2  11        0.27        6.50      3.63 o
  -7   2  11      450.69      422.53     17.28 o
  -6   2  11        1.43        0.31      1.97 o
  -5   2  11        3.02        4.65      1.91 o
  -4   2  11      285.41      301.03      8.48 o
  -3   2  11      164.97      164.47      3.32 o
  -1   2  11     3252.70     3168.23     72.08 o
   0   2  11     1554.60     1502.68     26.05 o
   1   2  11       17.22       21.98      1.32 o
   2   2  11      146.64      145.52      2.67 o
   3   2  11      553.43      529.76      6.71 o
   4   2  11      116.62      109.05      3.10 o
   5   2  11      900.67      930.83     13.19 o
   6   2  11      120.14      112.80      6.00 o
   7   2  11        1.75        4.10      3.07 o
  -8   3  11      124.30      136.63      7.09 o
  -7   3  11        3.97        5.68      1.91 o
  -6   3  11      303.69      304.16     10.67 o
  -5   3  11       92.63       79.83      2.89 o
  -4   3  11      274.54      280.71      5.54 o
  -3   3  11     2674.15     2642.67     57.24 o
  -2   3  11     3186.19     3085.65     52.05 o
  -1   3  11        0.89        3.30      1.34 o
   0   3  11     3052.97     2942.19     62.58 o
   2   3  11     3627.98     3473.63    127.34 o
   3   3  11      379.65      404.87      5.59 o
   4   3  11       49.93       54.52      2.33 o
   5   3  11        8.17       12.71      2.50 o
   6   3  11        8.08       11.45      4.11 o
   7   3  11        0.88       -1.46      3.96 o
  -8   4  11        1.58       -6.06      6.06 o
  -7   4  11       80.45       84.17      4.01 o
  -6   4  11      887.82      976.04     20.29 o
  -5   4  11       16.07       20.63      1.78 o
  -4   4  11       48.85       44.08      2.62 o
  -3   4  11       33.30       32.57      1.92 o
  -2   4  11     1437.50     1446.83     23.43 o
  -1   4  11     3185.73     3324.21     76.81 o
   0   4  11     1365.58     1352.15     17.91 o
   1   4  11      696.48      677.94     14.67 o
   2   4  11       17.79       17.79      1.86 o
   3   4  11     1095.49     1097.73     13.84 o
   4   4  11      964.16     1044.04     22.08 o
   5   4  11       80.34       88.55      3.57 o
   6   4  11       76.52       77.72      4.51 o
   7   4  11       17.20       19.13      6.94 o
  -7   5  11        0.46        7.07      4.48 o
  -6   5  11       48.93       51.89      3.80 o
  -5   5  11      154.84      144.97      5.94 o
  -4   5  11      682.92      719.66     19.92 o
  -3   5  11      135.16      112.93      4.49 o
  -2   5  11      433.30      440.48     10.74 o
  -1   5  11       23.46       24.98      1.60 o
   0   5  11      671.80      668.93     12.17 o
   1   5  11     1065.13     1110.32     15.10 o
   2   5  11       88.19       77.15      3.30 o
   3   5  11      429.80      464.96      9.08 o
   4   5  11        2.79        1.33      2.72 o
   5   5  11       15.65        2.99      3.76 o
   6   5  11       95.89       86.68      7.28 o
  -6   6  11       67.16       50.28      4.54 o
  -5   6  11        6.56        7.25      2.88 o
  -4   6  11       56.00       41.31      3.12 o
  -3   6  11        5.89       10.26      2.02 o
  -2   6  11      255.76      264.37      5.74 o
  -1   6  11     1958.85     2051.45     40.34 o
   0   6  11      310.83      323.29      9.79 o
   1   6  11        4.18        2.49      2.58 o
   2   6  11       44.08       46.51      3.22 o
   3   6  11        8.05        6.89      2.01 o
   4   6  11      183.41      170.50      9.69 o
   5   6  11        8.63       18.16      4.07 o
   6   6  11       45.93       49.54      7.89 o
  -6   7  11        0.14        0.02      6.13 o
  -5   7  11        1.66       -1.49      3.49 o
  -4   7  11        6.14        3.73      3.24 o
  -3   7  11      148.71      131.66      7.85 o
  -2   7  11       45.63       37.10      2.91 o
  -1   7  11       23.77       20.76      2.52 o
   0   7  11       52.29       37.01      2.65 o
   1   7  11        7.12        7.75      2.30 o
   2   7  11       40.69       54.96      5.00 o
   3   7  11      473.86      493.18     20.75 o
   4   7  11       10.62        8.24      4.18 o
   5   7  11       14.38        1.11      6.85 o
  -4   8  11        5.67        8.93      4.58 o
  -3   8  11        0.82        4.23      4.13 o
  -2   8  11        1.22        1.86      2.87 o
  -1   8  11        7.37        9.95      2.93 o
   0   8  11       36.46       29.64      3.06 o
   1   8  11        5.51        3.84      2.88 o
   2   8  11        4.75       12.11      5.80 o
   3   8  11        2.99        7.13      5.10 o
   4   8  11       52.69       32.22     12.87 o
  -3   9  11        1.17        4.18      5.21 o
  -2   9  11        0.01       -3.54      4.95 o
  -1   9  11        3.65        2.51      3.92 o
   0   9  11       38.34       39.43      4.00 o
   1   9  11        0.70       -5.26     11.61 o
   2   9  11        9.83       21.53     22.63 o
  -8   0  12      301.52      288.69     14.12 o
  -6   0  12      313.88      312.02     14.90 o
  -4   0  12      737.45      698.11     15.16 o
  -2   0  12      505.70      477.85     10.77 o
   0   0  12      975.63      861.66     15.09 o
   2   0  12      582.29      642.49     15.29 o
   6   0  12      250.31      242.11     12.79 o
  -8   1  12        2.53        1.75      4.44 o
  -7   1  12       47.05       49.78      3.16 o
  -6   1  12        4.44        3.91      1.98 o
  -5   1  12      437.46      430.20     10.54 o
  -4   1  12      564.65      511.65      8.05 o
  -3   1  12     3065.18     3251.97     66.45 o
  -2   1  12       75.23       92.95      2.92 o
  -1   1  12      288.79      375.58      4.46 o
   0   1  12     5186.64     5156.57    177.72 o
   1   1  12      401.06      298.71      5.32 o
   2   1  12       39.00       39.18      2.71 o
   3   1  12     6095.00     6677.36    221.49 o
   4   1  12        7.93        7.04      1.07 o
   5   1  12        3.65        9.91      1.38 o
   6   1  12        0.55        3.26      1.94 o
   7   1  12      249.52      304.83      9.96 o
  -8   2  12       49.67       37.91      4.86 o
  -7   2  12      185.08      153.38      7.65 o
  -6   2  12      681.09      742.17     15.80 o
  -5   2  12      491.52      474.29     12.30 o
  -4   2  12      263.57      259.57      5.93 o
  -3   2  12      620.94      615.11     13.00 o
  -2   2  12      409.98      401.68      5.87 o
  -1   2  12     2826.99     2728.42     78.19 o
   0   2  12     1910.85     1946.84     26.10 o
   1   2  12        0.83        0.15      1.09 o
   2   2  12       38.19       27.22      1.58 o
   3   2  12     1088.83     1166.79     14.63 o
   4   2  12      846.16      918.72     11.46 o
   5   2  12       53.86       44.45      3.04 o
   6   2  12      118.67      110.82      6.22 o
   7   2  12        1.84       -3.42      3.42 o
  -8   3  12       42.83       46.82      5.97 o
  -7   3  12       19.64       15.91      3.41 o
  -6   3  12      378.10      383.13     15.76 o
  -5   3  12     1378.02     1539.15     32.54 o
  -4   3  12     1410.55     1365.63     20.33 o
  -3   3  12     2467.61     2644.03     58.02 o
  -2   3  12      380.98      348.17      5.61 o
  -1   3  12       10.99        8.03      1.41 o
   0   3  12     1475.81     1483.02     17.85 o
   1   3  12      602.21      510.29     10.50 o
   2   3  12      914.31      942.77     13.97 o
   3   3  12      134.43      117.63      3.09 o
   4   3  12      125.98      129.49      3.14 o
   5   3  12      352.90      416.71      8.87 o
   6   3  12       16.80       22.32      4.05 o
   7   3  12       23.35       24.82      4.50 o
  -7   4  12       58.99       46.73      3.86 o
  -6   4  12       81.80       87.52      4.55 o
  -5   4  12      120.44      105.18      3.03 o
  -4   4  12      228.81      231.54      6.73 o
  -3   4  12      588.89      613.36      9.31 o
  -2   4  12     1376.73     1393.01     22.97 o
  -1   4  12     3025.05     3210.34     71.75 o
   0   4  12      163.59      147.39      4.12 o
   1   4  12        9.53        5.39      1.58 o
   2   4  12       59.92       46.26      2.07 o
   3   4  12     1277.93     1378.07     29.81 o
   4   4  12      163.12      141.25      3.91 o
   5   4  12        5.30        4.09      2.61 o
   6   4  12       30.10       33.11      3.70 o
   7   4  12        1.34        3.82      7.16 o
  -7   5  12        7.16        7.10      4.13 o
  -6   5  12       57.84       52.30      4.03 o
  -5   5  12       55.14       58.39      3.29 o
  -4   5  12      280.16      283.52      9.59 o
  -3   5  12      647.61      697.47     15.60 o
  -2   5  12      733.53      773.81     14.84 o
  -1   5  12       71.32       67.30      2.41 o
   0   5  12      488.56      484.31     10.95 o
   1   5  12      424.29      408.81     10.56 o
   2   5  12     1027.53     1093.94     17.41 o
   3   5  12        6.45        9.56      1.28 o
   4   5  12      109.50      111.00      4.22 o
   5   5  12       37.20       43.09      4.49 o
   6   5  12       15.39       18.77      3.83 o
  -6   6  12        9.19       13.34      2.84 o
  -5   6  12        3.43        5.94      4.19 o
  -4   6  12        4.35        5.71      2.28 o
  -3   6  12       26.95       25.36      2.12 o
  -2   6  12       82.66       74.23      2.88 o
  -1   6  12     1332.02     1434.16     32.90 o
   0   6  12       47.45       41.97      3.03 o
   1   6  12        2.27        2.88      2.39 o
   2   6  12       18.07       17.74      1.78 o
   3   6  12       69.09       62.49      3.49 o
   4   6  12       52.45       47.18      3.65 o
   5   6  12      208.56      206.37     12.96 o
  -6   7  12        0.06        1.07      6.46 o
  -5   7  12        0.51        3.97      3.45 o
  -4   7  12        4.12       10.38      2.71 o
  -3   7  12       35.20       31.81      3.02 o
  -2   7  12       41.79       38.73      2.71 o
  -1   7  12        0.53       -1.77      1.83 o
   0   7  12      339.81      358.70      9.81 o
   1   7  12       45.04       56.30      4.55 o
   2   7  12      270.10      301.82     11.35 o
   3   7  12        0.17        3.69      1.69 o
   4   7  12      163.34      182.56     14.22 o
   5   7  12       10.15        4.66     10.26 o
  -4   8  12       37.14       27.61      5.70 o
  -3   8  12        3.04        6.44      3.79 o
  -2   8  12       34.65       23.66      3.22 o
  -1   8  12       70.23       56.34      6.79 o
   0   8  12       34.89       41.04      4.32 o
   1   8  12       74.77       77.65      5.20 o
   2   8  12       58.51       51.26      6.80 o
   3   8  12        1.48        3.30      7.00 o
  -2   9  12        1.51        3.90      5.43 o
  -1   9  12        3.53       -1.70      6.59 o
   0   9  12       16.84       20.42      6.29 o
   1   9  12       41.57       49.96     11.01 o
  -7   0  13       25.59       13.43      4.41 o
  -5   0  13       68.65       71.01      4.48 o
  -3   0  13      555.44      584.82     12.52 o
  -1   0  13     4547.13     4639.88    156.09 o
   1   0  13     2501.10     2303.70     80.10 o
   3   0  13      186.17      194.82      4.89 o
   5   0  13     1822.59     2045.01     43.26 o
   7   0  13      141.94      102.16      9.44 o
  -8   1  13        5.22        9.83      5.93 o
  -7   1  13       10.27        6.19      1.72 o
  -6   1  13       13.12       11.87      1.95 o
  -5   1  13      425.45      436.40     11.02 o
  -4   1  13     1318.80     1398.32     24.81 o
  -3   1  13      146.91      163.75      2.57 o
  -2   1  13     3328.90     3307.60    101.92 o
  -1   1  13     1222.78     1278.74     13.80 o
   0   1  13      838.58      771.03     11.69 o
   1   1  13        1.54        0.12      1.39 o
   3   1  13      382.08      423.38      6.55 o
   4   1  13      881.01      882.68     12.10 o
   5   1  13        5.09        4.76      1.51 o
   6   1  13        3.81        2.45      1.56 o
   7   1  13       22.48       12.42      4.01 o
  -8   2  13       27.19       19.74      4.19 o
  -7   2  13        7.97       13.62      2.73 o
  -6   2  13      873.16      870.70     24.06 o
  -5   2  13      274.19      276.40      6.96 o
  -4   2  13      357.90      399.82     10.28 o
  -3   2  13      255.13      281.94      4.85 o
  -2   2  13       55.11       40.98      1.55 o
  -1   2  13     1757.28     1780.40     33.07 o
   0   2  13      673.66      773.44     12.90 o
   1   2  13     2645.35     2644.03     41.41 o
   2   2  13      317.32      325.19      8.19 o
   3   2  13       64.27       65.20      2.11 o
   4   2  13       90.43      102.31      2.74 o
   5   2  13      813.41      848.39     16.40 o
   6   2  13        0.65        3.74      2.01 o
   7   2  13        6.99        4.08      4.92 o
  -8   3  13       10.03       13.25      4.91 o
  -7   3  13       17.34       19.11      2.95 o
  -6   3  13       40.95       33.40      3.79 o
  -5   3  13      539.00      539.49     13.40 o
  -4   3  13     1168.65     1268.68     19.46 o
  -3   3  13      334.64      295.61      4.31 o
  -2   3  13       43.89       49.59      1.74 o
  -1   3  13       27.63       28.81      1.65 o
   0   3  13      352.98      347.64      6.34 o
   1   3  13       12.26       19.36      1.07 o
   2   3  13       97.49       74.67      2.63 o
   3   3  13       25.72       21.96      1.88 o
   4   3  13      784.64      786.55     10.19 o
   5   3  13       47.24       55.46      2.73 o
   6   3  13        0.39        1.47      2.73 o
   7   3  13       68.85       50.56      7.15 o
  -7   4  13       80.78       74.51      9.21 o
  -6   4  13       93.23       61.81      3.33 o
  -5   4  13      223.52      232.71      9.23 o
  -4   4  13      113.93      105.73      3.25 o
  -3   4  13       21.93       28.08      1.87 o
  -2   4  13      546.85      552.92     11.84 o
  -1   4  13      349.46      371.33      5.88 o
   0   4  13       34.58       29.40      2.51 o
   1   4  13        4.59        4.26      1.35 o
   2   4  13       26.84       20.72      2.92 o
   3   4  13       49.80       41.84      2.36 o
   4   4  13       14.94       20.06      2.40 o
   5   4  13        1.59        2.95      2.65 o
   6   4  13       21.99       19.34      3.36 o
  -7   5  13        9.25        8.17      3.90 o
  -6   5  13        3.16        6.03      3.35 o
  -5   5  13       38.94       32.12      2.92 o
  -4   5  13      236.85      267.07     11.53 o
  -3   5  13      651.22      689.04     18.10 o
  -2   5  13       39.98       44.50      2.00 o
  -1   5  13       30.12       31.27      2.24 o
   0   5  13      185.19      157.77      4.94 o
   1   5  13      345.33      357.59      6.61 o
   2   5  13       18.32       21.63      2.34 o
   3   5  13       15.04       22.02      1.90 o
   4   5  13       58.55       69.40      4.91 o
   5   5  13        4.25        3.18      3.22 o
   6   5  13       11.35       11.88      4.32 o
  -6   6  13       55.96       45.26      4.73 o
  -5   6  13      141.09      141.55     10.45 o
  -4   6  13       89.55       89.00      6.29 o
  -3   6  13        8.76       10.32      1.73 o
  -2   6  13       24.73       25.70      1.67 o
  -1   6  13       41.04       41.96      3.14 o
   0   6  13      229.73      239.38      8.40 o
   1   6  13       18.57       25.99      2.64 o
   2   6  13        0.30        1.19      1.15 o
   3   6  13       55.65       47.81      3.53 o
   4   6  13       94.58       91.45      7.26 o
   5   6  13       95.17      103.18      7.18 o
  -5   7  13        0.33        8.41      3.92 o
  -4   7  13       28.64       25.18      3.17 o
  -3   7  13       50.37       47.10      2.75 o
  -2   7  13        3.04        2.69      1.72 o
  -1   7  13      370.17      411.06     18.49 o
   0   7  13        0.03        0.64      2.51 o
   1   7  13       21.18       20.13      3.16 o
   2   7  13        0.50       -0.12      2.55 o
   3   7  13      216.20      236.78     19.44 o
   4   7  13        2.14        6.23      5.11 o
  -4   8  13        1.62       -0.66      4.56 o
  -3   8  13       11.04       13.78      4.54 o
  -2   8  13       17.69       14.86      4.39 o
  -1   8  13       19.49       12.57      4.05 o
   0   8  13      179.16      180.10     10.96 o
   1   8  13       17.03       12.51      4.59 o
   2   8  13       33.29       30.79      7.85 o
   3   8  13        0.01        4.83      8.95 o
  -2   9  13        1.51       -3.03      6.48 o
  -1   9  13       51.14       50.30      6.29 o
   0   9  13       18.90        3.14      5.43 o
   1   9  13        2.64        0.01      0.43 o
  -8   0  14       35.69       49.27      9.58 o
  -6   0  14      135.68      129.80      7.29 o
  -4   0  14      983.70      952.28     19.29 o
  -2   0  14      218.31      172.71      3.88 o
   2   0  14      357.55      341.44      6.80 o
   4   0  14      754.61      817.30     17.11 o
   6   0  14      165.43      158.19      8.14 o
  -8   1  14       28.08       31.83      4.74 o
  -7   1  14       44.90       58.73      4.04 o
  -6   1  14       91.26       95.45      3.73 o
  -5   1  14      151.03      156.82      4.40 o
  -4   1  14       88.00       85.20      2.34 o
  -3   1  14     2670.29     2797.79     44.22 o
  -2   1  14       83.00       89.85      2.54 o
  -1   1  14     3099.65     3015.75     67.36 o
   0   1  14     1129.95     1163.97     26.20 o
   1   1  14     2780.19     2781.19     79.10 o
   2   1  14      295.00      305.70      5.30 o
   3   1  14     1932.17     1893.62     24.32 o
   4   1  14        0.38        2.84      1.93 o
   5   1  14        0.47        5.19      2.16 o
   6   1  14        3.48        5.26      2.22 o
   7   1  14       83.26       93.74      6.37 o
  -8   2  14        4.45        2.33      3.72 o
  -7   2  14       47.98       39.32      3.62 o
  -6   2  14        7.97        5.24      2.56 o
  -5   2  14      195.55      165.46      5.78 o
  -4   2  14      538.45      546.16      7.77 o
  -3   2  14        0.45        1.70      0.92 o
  -2   2  14      165.83      139.78      3.35 o
  -1   2  14       98.36      101.53      2.95 o
   0   2  14     4501.74     4585.63    155.18 o
   1   2  14       53.75       57.79      2.36 o
   2   2  14      368.31      347.09      7.77 o
   3   2  14        2.07        3.26      1.65 o
   4   2  14      853.28      899.49     17.38 o
   5   2  14       61.68       49.97      2.96 o
   6   2  14      117.71      121.39      4.73 o
   7   2  14      158.39      160.73      8.37 o
  -8   3  14       73.29       70.29      7.56 o
  -7   3  14       53.77       44.66      3.85 o
  -6   3  14        5.26        5.53      2.44 o
  -5   3  14        1.90        5.59      2.09 o
  -4   3  14      166.13      143.86      5.48 o
  -3   3  14     1662.56     1869.76     28.66 o
  -2   3  14      147.66      135.43      3.10 o
  -1   3  14      340.07      344.16      6.25 o
   0   3  14        0.16        1.66      1.09 o
   1   3  14      226.30      227.14      3.89 o
   2   3  14       96.84       97.31      4.05 o
   3   3  14      936.51      950.19     17.00 o
   4   3  14      724.85      753.83     14.04 o
   5   3  14       77.20       73.97      3.56 o
   6   3  14        6.95        9.39      2.65 o
   7   3  14        5.18        5.78      5.42 o
  -7   4  14       69.49       52.62      5.96 o
  -6   4  14       18.26       21.30      4.72 o
  -5   4  14     1107.11     1130.69     52.31 o
  -4   4  14       20.43       25.02      2.05 o
  -3   4  14       25.16       24.95      2.18 o
  -2   4  14       41.52       41.33      1.87 o
  -1   4  14      105.57       83.82      2.51 o
   0   4  14       15.60       16.69      1.80 o
   1   4  14        7.36        3.04      1.70 o
   2   4  14      286.44      278.49      6.32 o
   3   4  14       61.20       57.65      2.91 o
   4   4  14       11.00       10.44      2.35 o
   5   4  14      420.67      482.71     12.90 o
   6   4  14       11.93       13.62      4.77 o
  -7   5  14       45.62       42.01      5.80 o
  -6   5  14       61.70       55.25      4.12 o
  -5   5  14      247.80      282.24     15.44 o
  -4   5  14      503.21      495.42     16.18 o
  -3   5  14       27.23       35.44      2.19 o
  -2   5  14      447.30      478.37     10.98 o
  -1   5  14       34.13       24.02      1.97 o
   0   5  14      150.12      150.62      3.39 o
   1   5  14      191.13      205.63      6.65 o
   2   5  14      123.23      114.54      5.22 o
   3   5  14        4.82        5.10      1.96 o
   4   5  14      334.98      321.31     11.27 o
   5   5  14       32.13       21.61      3.15 o
   6   5  14        0.15      -10.23     10.23 o
  -6   6  14       44.92       54.37      5.80 o
  -5   6  14      387.20      431.65     13.10 o
  -4   6  14        0.51        1.23      2.53 o
  -3   6  14       26.61       29.16      2.21 o
  -2   6  14       14.80       17.71      1.77 o
  -1   6  14      578.14      612.18     12.76 o
   0   6  14        9.18        8.74      2.14 o
   1   6  14      378.85      426.69     12.41 o
   2   6  14       12.31        8.79      2.23 o
   3   6  14       14.23       16.24      3.86 o
   4   6  14      115.51      125.71      9.27 o
   5   6  14      122.08      122.62      8.57 o
  -5   7  14        3.44        2.86      4.30 o
  -4   7  14       35.33       35.06      3.60 o
  -3   7  14        1.80       -0.11      2.28 o
  -2   7  14      658.89      828.34     18.16 o
  -1   7  14       20.62       18.15      3.21 o
   0   7  14      160.47      148.52      6.95 o
   1   7  14        2.18        0.23      2.89 o
   2   7  14      559.81      653.24     30.66 o
   3   7  14       38.84       35.03      4.82 o
   4   7  14       34.62       28.94      5.38 o
  -4   8  14        9.54       18.32      5.28 o
  -3   8  14       58.96       52.23      5.30 o
  -2   8  14       13.14       15.82      4.28 o
  -1   8  14      109.02      105.08      8.63 o
   0   8  14        6.05        3.68      3.99 o
   1   8  14       86.98       85.05      6.06 o
   2   8  14        0.57       -1.48      4.61 o
   3   8  14       32.33       26.53     10.01 o
  -1   9  14        3.80       10.84     10.64 o
   0   9  14        1.87        0.12      6.98 o
  -7   0  15      162.92      148.15      9.09 o
  -5   0  15      577.63      581.55     16.61 o
  -3   0  15      343.98      296.70      7.64 o
  -1   0  15     1799.86     1735.81     33.26 o
   1   0  15     4251.63     4366.43    137.99 o
   3   0  15     1578.36     1835.43     40.56 o
   5   0  15      615.34      684.08     16.59 o
   7   0  15      143.16      108.87      9.54 o
  -8   1  15      187.22      178.54      9.44 o
  -7   1  15        0.07       -1.14      3.49 o
  -6   1  15      400.43      424.31     15.91 o
  -5   1  15       61.06       65.88      2.48 o
  -4   1  15     2529.71     2867.09     60.90 o
  -3   1  15      385.71      375.48      6.56 o
  -2   1  15     5072.65     5293.82    185.78 o
  -1   1  15      597.05      613.26     10.05 o
   0   1  15      544.10      570.86     12.65 o
   1   1  15        1.44       -1.21      1.21 o
   2   1  15     1564.73     1566.16     18.48 o
   3   1  15       97.62      102.38      2.56 o
   4   1  15       29.68       27.91      2.24 o
   5   1  15      249.59      256.93      7.87 o
   6   1  15       37.89       48.50      3.36 o
   7   1  15        1.48       -1.69      4.60 o
  -8   2  15        3.48       -3.34      5.40 o
  -7   2  15       46.33       51.60      4.49 o
  -6   2  15        8.05       10.94      2.44 o
  -5   2  15      979.81      980.64     25.23 o
  -4   2  15        1.10        3.30      1.71 o
  -3   2  15      542.22      573.21      9.32 o
  -2   2  15      180.32      211.64      3.72 o
  -1   2  15      626.28      578.20      8.82 o
   0   2  15      226.50      207.84      3.93 o
   1   2  15     2363.09     2387.10     61.43 o
   2   2  15       79.35       87.24      3.64 o
   3   2  15      312.81      337.53      6.75 o
   4   2  15       19.31       17.55      2.66 o
   5   2  15      232.49      262.99     13.51 o
   6   2  15      369.07      426.93     17.31 o
   7   2  15       11.12        9.96      6.13 o
  -8   3  15        9.99        6.81      6.07 o
  -7   3  15        0.92        4.87      4.25 o
  -6   3  15        4.61        2.75      2.73 o
  -5   3  15      100.81       76.19      3.26 o
  -4   3  15      687.86      752.18     12.80 o
  -3   3  15      219.81      208.96      4.61 o
  -2   3  15      659.44      713.53     12.71 o
  -1   3  15      198.88      198.32      7.09 o
   0   3  15       32.24       44.44      1.96 o
   1   3  15       62.26       70.18      1.69 o
   2   3  15      198.78      198.13      4.52 o
   3   3  15      234.37      242.58      5.36 o
   4   3  15        4.93        1.31      2.00 o
   5   3  15      432.84      430.61     20.15 o
   6   3  15       16.36       18.20      5.54 o
  -7   4  15        1.27        4.51      4.67 o
  -6   4  15      209.80      200.88      8.85 o
  -5   4  15      136.99      140.65      6.91 o
  -4   4  15        2.88        3.59      1.71 o
  -3   4  15        4.66        7.06      1.64 o
  -2   4  15      425.09      446.98     10.74 o
  -1   4  15       51.87       57.71      2.13 o
   0   4  15      360.70      344.49      6.56 o
   1   4  15      647.72      657.49     13.30 o
   2   4  15       92.96       85.09      2.81 o
   3   4  15      111.70      118.52      4.04 o
   4   4  15       20.69       18.50      2.71 o
   5   4  15      120.19      113.11      6.71 o
   6   4  15      421.39      406.78     27.98 o
  -7   5  15       11.67       10.80      5.95 o
  -6   5  15        3.53        2.01      3.42 o
  -5   5  15       64.67       55.00      4.18 o
  -4   5  15        7.70        7.87      2.25 o
  -3   5  15      483.09      514.94     12.43 o
  -2   5  15      183.86      164.74      5.58 o
  -1   5  15      198.77      218.48      5.38 o
   0   5  15       49.46       56.88      2.41 o
   1   5  15      114.32      120.45      5.49 o
   2   5  15        5.88       10.60      1.78 o
   3   5  15      616.54      654.12     18.14 o
   4   5  15      560.10      537.00     24.48 o
   5   5  15       32.87       27.52      4.32 o
  -6   6  15      146.95      145.27      7.23 o
  -5   6  15       25.43       22.47      3.96 o
  -4   6  15       65.30       81.05      5.60 o
  -3   6  15       55.17       50.78      2.19 o
  -2   6  15      356.36      348.75     13.71 o
  -1   6  15      153.25      149.23      5.70 o
   0   6  15      938.93     1007.55     18.98 o
   1   6  15       78.94       76.28      3.47 o
   2   6  15        4.74        7.70      3.60 o
   3   6  15        2.74       -0.08      3.43 o
   4   6  15      113.22       94.28      9.18 o
   5   6  15        0.55       -7.43      7.43 o
  -5   7  15        1.56        3.11      4.43 o
  -4   7  15        0.04       -0.09      3.32 o
  -3   7  15      265.08      323.37      8.47 o
  -2   7  15        8.63        9.63      3.41 o
  -1   7  15      147.96      140.24      6.92 o
   0   7  15       20.51       18.76      2.72 o
   1   7  15      484.94      500.13     20.56 o
   2   7  15        4.86        9.88      4.21 o
   3   7  15       55.19       48.32      4.81 o
   4   7  15       18.10        6.57      8.29 o
  -4   8  15      115.96      114.72      8.81 o
  -3   8  15        5.25        2.12      5.16 o
  -2   8  15       53.23       46.42      4.88 o
  -1   8  15       12.11        6.27      6.33 o
   0   8  15      353.04      354.28     11.99 o
   1   8  15       11.66       15.22      5.16 o
   2   8  15       15.40        7.49      6.19 o
  -8   0  16        1.29        4.67      6.77 o
  -6   0  16      629.71      707.24     47.41 o
  -4   0  16     2476.35     2640.58     54.72 o
  -2   0  16       25.96       23.89      1.87 o
   0   0  16      991.41      954.48     23.43 o
   2   0  16      228.87      221.36      6.41 o
   4   0  16       66.65       90.67      4.31 o
   6   0  16       37.06       46.19      8.08 o
  -8   1  16       15.46       19.99      5.83 o
  -7   1  16      318.31      347.51     10.15 o
  -6   1  16        3.38        7.27      2.87 o
  -5   1  16       22.19       27.00      2.46 o
  -4   1  16      138.60      152.05      3.12 o
  -3   1  16     2601.87     2776.45     45.43 o
  -2   1  16       38.16       32.37      1.47 o
  -1   1  16      832.36      769.97     12.51 o
   0   1  16       39.57       44.04      1.81 o
   1   1  16      609.48      597.46      8.45 o
   2   1  16      163.27      166.92      5.32 o
   3   1  16       35.51       34.90      1.86 o
   4   1  16      347.77      342.55      5.56 o
   5   1  16       40.61       30.88      2.79 o
   6   1  16        0.02        0.94      3.06 o
   7   1  16        0.27       -0.74      5.33 o
  -8   2  16        5.56        2.59      6.19 o
  -7   2  16        2.67        1.83      3.74 o
  -6   2  16      151.96      153.71      6.31 o
  -5   2  16      126.55      119.29      4.67 o
  -4   2  16      473.77      511.04      9.87 o
  -3   2  16        8.99       13.13      1.33 o
  -2   2  16       46.23       40.59      1.87 o
  -1   2  16       10.78        5.68      1.67 o
   0   2  16     1879.71     1832.51     52.54 o
   1   2  16       86.47       69.41      2.83 o
   2   2  16      441.06      457.26      8.04 o
   3   2  16      608.40      713.17     17.63 o
   4   2  16        2.71        7.83      2.49 o
   5   2  16      263.19      287.90     14.58 o
   6   2  16       77.91       68.45      5.90 o
  -7   3  16      233.92      223.85      8.83 o
  -6   3  16       31.10       29.07      3.74 o
  -5   3  16        4.78        4.40      2.36 o
  -4   3  16       26.77       28.32      1.87 o
  -3   3  16      185.31      200.14      4.77 o
  -2   3  16       66.11       61.00      1.96 o
  -1   3  16      740.72      769.96     15.58 o
   0   3  16      488.18      482.05      9.97 o
   1   3  16       57.90       69.54      2.18 o
   2   3  16       89.86       75.96      3.57 o
   3   3  16       93.21       96.08      5.02 o
   4   3  16      504.92      535.60     14.84 o
   5   3  16      490.35      437.24     28.17 o
   6   3  16        0.11        3.42      5.15 o
  -7   4  16        4.29       -4.31      4.31 o
  -6   4  16        0.97       -1.15      2.99 o
  -5   4  16       42.89       34.17      2.88 o
  -4   4  16        5.01        9.77      1.65 o
  -3   4  16        1.12        1.19      1.56 o
  -2   4  16      323.14      348.79      7.64 o
  -1   4  16      186.04      194.71      4.19 o
   0   4  16      839.66      872.91     14.20 o
   1   4  16      766.77      783.83     16.85 o
   2   4  16      139.80      142.60      4.55 o
   3   4  16        2.55        1.59      1.92 o
   4   4  16        7.75        8.93      2.84 o
   5   4  16       18.00       12.26      2.80 o
   6   4  16      351.77      307.33     24.04 o
  -6   5  16       53.56       47.12      4.32 o
  -5   5  16       60.57       60.44      3.53 o
  -4   5  16        9.16       10.65      2.35 o
  -3   5  16        3.84        5.19      1.89 o
  -2   5  16      193.52      204.73      7.49 o
  -1   5  16       77.49       70.46      2.79 o
   0   5  16      347.54      352.65      6.19 o
   1   5  16        1.25        3.59      2.19 o
   2   5  16      291.00      295.61     11.54 o
   3   5  16       89.18       86.34      4.23 o
   4   5  16        3.90        1.14      4.00 o
   5   5  16      180.51      147.09     19.65 o
  -6   6  16       29.96       20.51      8.72 o
  -5   6  16       86.32       96.56      6.08 o
  -4   6  16        3.65       11.86      4.15 o
  -3   6  16       27.95       26.79      2.35 o
  -2   6  16      155.73      156.38      4.74 o
  -1   6  16       27.56       26.27      2.61 o
   0   6  16       10.37        9.80      2.51 o
   1   6  16       23.33       34.21      2.53 o
   2   6  16      180.99      148.23      7.58 o
   3   6  16       38.81       28.61      4.20 o
   4   6  16        1.33        5.01      4.28 o
  -5   7  16        0.69       -8.03      8.03 o
  -4   7  16       83.44       86.05      7.05 o
  -3   7  16       20.73       10.48      4.15 o
  -2   7  16       45.19       37.08      3.51 o
  -1   7  16       51.14       41.87      3.55 o
   0   7  16       38.39       39.14      3.34 o
   1   7  16        8.41       12.80      2.94 o
   2   7  16       16.58       14.15      3.54 o
   3   7  16       13.76        5.49      4.90 o
  -3   8  16        0.81       -0.75      5.02 o
  -2   8  16        4.18        8.59      3.87 o
  -1   8  16      143.38      133.44     10.27 o
   0   8  16       18.35        9.16      4.70 o
   1   8  16        1.26        0.83      4.75 o
   2   8  16       20.68       22.73      8.64 o
  -7   0  17        3.57       -1.08      4.41 o
  -5   0  17      420.61      432.39     17.72 o
  -3   0  17      226.16      230.27      7.39 o
  -1   0  17     2292.77     2419.86     72.35 o
   1   0  17     1148.76     1146.46     31.08 o
   3   0  17      347.64      350.30     10.52 o
   5   0  17      125.03      135.38      6.92 o
  -8   1  17       80.88       72.37      7.13 o
  -7   1  17        1.38        1.77      3.64 o
  -6   1  17      249.97      250.25      8.80 o
  -5   1  17        1.74        0.60      2.22 o
  -4   1  17      553.90      579.82     11.44 o
  -3   1  17       75.74       66.71      1.84 o
  -2   1  17     2085.63     2222.25     38.41 o
  -1   1  17     1447.69     1505.97     31.15 o
   0   1  17        9.92        7.79      1.41 o
   1   1  17      823.29      889.00     15.84 o
   2   1  17       52.30       49.22      1.93 o
   3   1  17      444.12      456.27      9.33 o
   4   1  17      215.02      230.19      4.64 o
   5   1  17        0.32        3.17      2.48 o
   6   1  17      108.90       84.72      5.51 o
  -7   2  17       45.01       44.41      4.21 o
  -6   2  17       62.76       66.26      3.36 o
  -5   2  17        7.00       11.17      2.12 o
  -4   2  17       94.58       81.50      2.76 o
  -3   2  17     1153.58     1248.57     19.76 o
  -2   2  17      128.67      137.56      3.27 o
  -1   2  17      507.95      528.65      8.69 o
   0   2  17      375.86      378.14      7.11 o
   1   2  17     1999.23     2019.74    124.58 o
   2   2  17      885.33      934.79     18.11 o
   3   2  17      229.70      210.57      7.54 o
   4   2  17        5.65       12.26      3.12 o
   5   2  17      123.34      112.91      6.43 o
   6   2  17      137.33      126.20      6.75 o
  -7   3  17       28.23       28.08      3.55 o
  -6   3  17       36.07       40.03      4.15 o
  -5   3  17      208.53      212.86      8.03 o
  -4   3  17       48.09       44.05      2.81 o
  -3   3  17      127.43      119.11      4.43 o
  -2   3  17     1659.31     1806.22     27.69 o
  -1   3  17     1471.85     1508.71     31.34 o
   0   3  17       78.89       71.67      3.00 o
   1   3  17      504.39      553.72     10.08 o
   2   3  17      324.11      324.55     13.27 o
   3   3  17      584.11      657.74     15.46 o
   4   3  17      391.38      386.35     14.26 o
   5   3  17       54.31       64.11      3.88 o
   6   3  17       84.56       56.11      5.64 o
  -7   4  17        0.02       -2.94      4.80 o
  -6   4  17       50.30       41.25      3.54 o
  -5   4  17        5.37        4.80      2.65 o
  -4   4  17      247.84      234.89      8.59 o
  -3   4  17      671.64      754.36     23.61 o
  -2   4  17      416.34      472.76     10.51 o
  -1   4  17       22.95       22.33      1.79 o
   0   4  17      641.26      619.34     14.64 o
   1   4  17     1846.60     1909.92     50.38 o
   2   4  17      627.36      670.81     21.91 o
   3   4  17      135.90      124.19      3.64 o
   4   4  17        9.05        6.88      3.06 o
   5   4  17        7.97        6.81      4.55 o
  -6   5  17        1.88        0.23      1.00 o
  -5   5  17       30.74       28.84      3.70 o
  -4   5  17       69.67       65.09      3.28 o
  -3   5  17        9.11       14.07      1.77 o
  -2   5  17      640.59      729.65     23.37 o
  -1   5  17      323.60      315.73      8.95 o
   0   5  17      187.86      183.62      6.56 o
   1   5  17       71.15       71.24      3.16 o
   2   5  17        0.58        0.06      2.65 o
   3   5  17       65.44       66.76      5.05 o
   4   5  17       90.13       76.56      6.66 o
   5   5  17        5.29        7.71      8.15 o
  -6   6  17       35.85       43.31      6.26 o
  -5   6  17        3.26        1.20      3.30 o
  -4   6  17      144.36      151.45      5.47 o
  -3   6  17      172.15      199.12      8.62 o
  -2   6  17        9.95        5.07      2.49 o
  -1   6  17       95.86       99.28      5.59 o
   0   6  17        8.76        5.34      2.36 o
   1   6  17       35.74       24.29      3.45 o
   2   6  17       91.31       87.79      7.28 o
   3   6  17      140.18      118.58     14.97 o
   4   6  17        2.70        4.85      4.22 o
  -4   7  17       21.50       11.62      4.45 o
  -3   7  17       26.91       21.87      4.06 o
  -2   7  17        7.47        7.67      3.44 o
  -1   7  17       51.98       47.43      4.57 o
   0   7  17        0.07       -0.98      2.92 o
   1   7  17       78.03       63.70      5.64 o
   2   7  17       16.48       15.22      4.30 o
   3   7  17       31.12       19.96      6.22 o
  -3   8  17        9.46        9.18      5.19 o
  -2   8  17       30.16       26.07      4.92 o
  -1   8  17       78.61       79.08      5.74 o
   0   8  17       34.57       36.60      5.46 o
   1   8  17        4.09        7.43      5.07 o
  -8   0  18        4.96        1.96      8.51 o
  -6   0  18      114.66      117.87      7.71 o
  -4   0  18      387.79      410.86     12.58 o
  -2   0  18       69.83       75.38      4.38 o
   0   0  18       12.12       12.40      1.76 o
   2   0  18     1812.64     1909.11     75.87 o
   4   0  18        7.29        7.72      3.16 o
   6   0  18        7.50       16.54     11.31 o
  -7   1  18      320.96      309.65     14.75 o
  -6   1  18        3.11        3.32      2.99 o
  -5   1  18       18.25       19.39      2.29 o
  -4   1  18       17.46       17.45      1.73 o
  -3   1  18      435.41      443.12     12.84 o
  -2   1  18      388.13      365.52      4.63 o
  -1   1  18      116.97      109.76      3.66 o
   0   1  18       16.93       17.43      1.54 o
   1   1  18       67.78       65.90      2.29 o
   2   1  18      453.27      464.35      9.34 o
   3   1  18       53.03       59.02      2.25 o
   4   1  18       41.99       41.63      3.32 o
   5   1  18      133.29      118.88      9.18 o
   6   1  18       46.25       47.25      5.70 o
  -7   2  18        0.25       -1.66      5.96 o
  -6   2  18      100.64       99.71      3.94 o
  -5   2  18      118.53       91.61      4.80 o
  -4   2  18      546.36      617.69     10.56 o
  -3   2  18      850.30      885.93     15.77 o
  -2   2  18      195.84      198.55      5.57 o
  -1   2  18      219.47      218.94      4.37 o
   0   2  18      275.27      274.46      7.89 o
   1   2  18     2279.47     2451.31    128.51 o
   2   2  18      780.77      807.65     25.32 o
   3   2  18       29.42       31.71      2.77 o
   4   2  18       47.15       64.06      3.90 o
   5   2  18        2.27        6.40      3.24 o
   6   2  18       55.14       57.46      8.18 o
  -7   3  18       30.03       29.34      4.64 o
  -6   3  18       14.12       10.49      2.53 o
  -5   3  18       73.92       81.68      4.37 o
  -4   3  18       11.22        9.35      1.83 o
  -3   3  18      591.56      663.61     15.87 o
  -2   3  18     1495.91     1595.91     36.31 o
  -1   3  18     1149.80     1240.89     21.01 o
   0   3  18     1296.13     1350.12     28.35 o
   1   3  18       25.20       33.74      1.75 o
   2   3  18      630.70      707.23     19.90 o
   3   3  18       47.56       49.54      2.37 o
   4   3  18       72.58       84.83      3.59 o
   5   3  18       41.30       37.10      4.84 o
   6   3  18       77.07       83.82     10.10 o
  -7   4  18        0.37        6.91      6.08 o
  -6   4  18       10.94        3.19      4.05 o
  -5   4  18      319.32      310.54     16.52 o
  -4   4  18      446.43      548.63     15.80 o
  -3   4  18       78.01       78.01      2.96 o
  -2   4  18      243.76      278.42      8.56 o
  -1   4  18      234.60      238.44      7.51 o
   0   4  18      493.88      490.18     11.29 o
   1   4  18      398.31      424.04     13.06 o
   2   4  18      502.26      534.17     15.00 o
   3   4  18      136.71      149.15      6.14 o
   4   4  18      150.74      144.11      9.69 o
   5   4  18      126.11      113.01     10.16 o
  -6   5  18       38.21       34.54      4.45 o
  -5   5  18       43.61       54.55      3.96 o
  -4   5  18        4.90        6.46      2.70 o
  -3   5  18       94.80      104.03      3.86 o
  -2   5  18      726.72      817.70     14.27 o
  -1   5  18      215.21      234.64      7.46 o
   0   5  18      287.14      340.05      6.78 o
   1   5  18       66.37       62.81      3.74 o
   2   5  18        0.72        1.52      2.67 o
   3   5  18      157.83      147.99      6.45 o
   4   5  18      187.33      165.96     10.42 o
   5   5  18        0.35       -4.89     10.69 o
  -5   6  18       13.93       16.53      4.13 o
  -4   6  18        2.63        6.25      3.71 o
  -3   6  18       34.34       32.70      3.94 o
  -2   6  18      239.84      247.82      7.68 o
  -1   6  18      455.36      420.59     10.41 o
   0   6  18      125.34      117.31      4.28 o
   1   6  18       18.22       13.39      3.20 o
   2   6  18       89.96       69.91      8.96 o
   3   6  18      111.18      106.16      9.27 o
   4   6  18       24.39       28.85      7.18 o
  -4   7  18        0.14        2.54      3.78 o
  -3   7  18        1.19        3.78      3.21 o
  -2   7  18       13.28       10.10      3.74 o
  -1   7  18       11.83        7.60      2.95 o
   0   7  18       13.96       12.97      3.21 o
   1   7  18       76.78       70.77      4.61 o
   2   7  18        0.33       -3.14      4.58 o
   3   7  18        6.10       11.19      7.52 o
  -2   8  18        0.40       -7.52      7.52 o
  -1   8  18       12.97       10.21      4.60 o
   0   8  18       89.85       89.48      6.89 o
   1   8  18        0.79       -2.43      9.58 o
  -7   0  19       19.38       25.36      6.70 o
  -5   0  19       11.10        7.47      3.34 o
  -3   0  19      743.17      783.05     18.48 o
  -1   0  19      814.02      864.51     21.65 o
   1   0  19      889.20      896.04     14.91 o
   3   0  19      676.82      726.27     13.37 o
   5   0  19        6.88        5.78      4.22 o
  -7   1  19       48.51       34.47      4.47 o
  -6   1  19      258.00      269.79     13.98 o
  -5   1  19       15.90       11.73      2.56 o
  -4   1  19        0.82        3.91      1.62 o
  -3   1  19        0.24       -0.45      1.28 o
  -2   1  19      124.86      125.68      3.62 o
  -1   1  19      398.35      394.46      6.40 o
   0   1  19      320.50      329.22      5.75 o
   1   1  19       39.52       36.97      1.55 o
   2   1  19      491.09      484.23     14.76 o
   3   1  19        4.15        3.28      1.52 o
   4   1  19      205.88      227.09      7.56 o
   5   1  19        6.89        6.34      2.88 o
   6   1  19      292.57      236.17     10.42 o
  -7   2  19       44.04       46.02      4.55 o
  -6   2  19      127.75      117.83      7.91 o
  -5   2  19      204.70      228.81      8.57 o
  -4   2  19       46.59       38.42      2.33 o
  -3   2  19      246.13      262.33      4.17 o
  -2   2  19      118.49      115.68      3.87 o
  -1   2  19       13.99       13.72      1.66 o
   0   2  19     1006.88     1025.16     15.22 o
   1   2  19      481.88      466.67      9.64 o
   2   2  19       25.36       22.93      2.39 o
   3   2  19      813.45      843.12     59.25 o
   4   2  19      262.98      289.33     14.71 o
   5   2  19        0.63       -1.77      3.25 o
   6   2  19        0.19       -1.86      4.38 o
  -7   3  19       16.70        9.65      4.54 o
  -6   3  19      373.59      424.08     12.67 o
  -5   3  19       23.86       17.54      2.66 o
  -4   3  19       22.02       19.54      2.21 o
  -3   3  19      132.60      135.76      3.88 o
  -2   3  19       63.80       74.86      3.86 o
  -1   3  19      456.95      435.91     13.08 o
   0   3  19       11.90       11.95      2.43 o
   1   3  19       48.54       58.94      2.35 o
   2   3  19      110.88      103.75      4.32 o
   3   3  19      367.25      414.14     13.57 o
   4   3  19      110.76      117.78      8.05 o
   5   3  19      110.77       84.43      7.54 o
  -6   4  19       23.35       18.89      4.07 o
  -5   4  19      171.84      193.51      7.90 o
  -4   4  19      179.21      177.56      5.84 o
  -3   4  19      375.00      470.61     15.71 o
  -2   4  19       14.46       16.85      2.24 o
  -1   4  19        0.05       -0.19      2.02 o
   0   4  19      485.73      498.44     14.00 o
   1   4  19      148.22      132.76     10.33 o
   2   4  19      180.88      183.52      7.34 o
   3   4  19       18.81       14.09      3.39 o
   4   4  19       13.55       18.04      3.69 o
   5   4  19       92.06       79.86     14.38 o
  -6   5  19       83.54       85.92      5.73 o
  -5   5  19        5.74       -0.15      3.29 o
  -4   5  19       20.92       21.34      2.71 o
  -3   5  19       10.18       12.21      2.71 o
  -2   5  19       95.76      101.86      4.57 o
  -1   5  19      227.15      263.74      9.86 o
   0   5  19       18.72       19.94      1.80 o
   1   5  19       15.55       21.36      2.34 o
   2   5  19      216.16      227.29      6.93 o
   3   5  19       94.02       85.05     10.08 o
   4   5  19        3.94        3.56      3.84 o
  -5   6  19        4.03        6.80      5.17 o
  -4   6  19       15.98       16.16      4.36 o
  -3   6  19       61.37       63.35      3.57 o
  -2   6  19       12.82       15.59      2.63 o
  -1   6  19      132.78      120.24      6.20 o
   0   6  19        5.80        4.99      2.10 o
   1   6  19       98.35       79.52      4.45 o
   2   6  19       46.96       51.85      5.30 o
   3   6  19       66.33       63.90      5.73 o
  -4   7  19        2.06        7.10      6.88 o
  -3   7  19        9.28        5.22      5.69 o
  -2   7  19       11.65       10.03      3.33 o
  -1   7  19       52.26       46.81      4.32 o
   0   7  19        9.68        4.92      4.02 o
   1   7  19       37.86       43.47      5.78 o
   2   7  19       32.37       32.84      6.27 o
  -1   8  19        8.87        1.09      7.48 o
  -6   0  20       26.44       24.35      4.99 o
  -4   0  20      412.00      466.68     17.58 o
  -2   0  20     1466.64     1521.46     36.64 o
   0   0  20      372.92      373.42     14.88 o
   2   0  20     3862.44     4628.29    155.01 o
   4   0  20      950.22      997.78     45.08 o
   6   0  20       31.19       40.61      8.04 o
  -7   1  20        1.56       -1.08      4.34 o
  -6   1  20       21.45       11.85      3.29 o
  -5   1  20      212.38      226.67     11.55 o
  -4   1  20       15.93       18.95      1.96 o
  -3   1  20        3.93        5.97      2.29 o
  -2   1  20        3.66        3.01      1.73 o
  -1   1  20     1906.21     2166.45     31.75 o
   0   1  20      219.98      220.77      5.05 o
   1   1  20      335.59      328.07      8.32 o
   2   1  20      224.83      232.02      8.74 o
   3   1  20        5.33        4.71      1.27 o
   4   1  20       29.44       22.41      3.34 o
   5   1  20      439.67      469.71     19.12 o
   6   1  20       17.03       15.63      6.70 o
  -7   2  20       16.28        9.22      5.50 o
  -6   2  20       38.69       42.41      4.04 o
  -5   2  20      212.23      213.60     11.12 o
  -4   2  20      144.41      175.35      5.21 o
  -3   2  20       31.31       27.94      2.50 o
  -2   2  20      449.95      499.06     11.12 o
  -1   2  20        6.28        5.97      1.58 o
   0   2  20       67.31       71.92      2.40 o
   1   2  20        7.00        3.89      1.63 o
   2   2  20     1746.79     1809.20     77.75 o
   3   2  20        7.84        7.13      2.50 o
   4   2  20      174.97      144.82     10.97 o
   5   2  20        4.31        2.75      3.81 o
  -7   3  20      104.05      103.32      7.20 o
  -6   3  20      248.81      229.79      9.66 o
  -5   3  20      216.56      248.32      9.78 o
  -4   3  20      136.66      114.45      5.64 o
  -3   3  20      121.99      127.02      5.27 o
  -2   3  20      141.11      130.33      5.61 o
  -1   3  20       65.37       62.70      2.71 o
   0   3  20        7.14        7.05      1.96 o
   1   3  20      218.83      212.24      8.76 o
   2   3  20      100.68      100.82      3.72 o
   3   3  20       25.09       20.89      2.29 o
   4   3  20        1.93        1.70      3.10 o
   5   3  20      173.25      135.44     15.04 o
  -6   4  20        1.03        0.43      5.97 o
  -5   4  20      112.38       99.19      9.16 o
  -4   4  20       65.14       78.36      3.64 o
  -3   4  20      350.51      369.91     14.00 o
  -2   4  20       35.30       30.01      2.47 o
  -1   4  20        1.77        0.47      1.94 o
   0   4  20       27.71       24.62      2.45 o
   1   4  20       58.46       67.75      3.75 o
   2   4  20      117.13       98.10      8.01 o
   3   4  20       14.19       12.95      3.17 o
   4   4  20       19.80       18.73      4.79 o
   5   4  20        2.97       18.66      9.75 o
  -6   5  20      126.95      104.78     14.78 o
  -5   5  20       25.60       22.39      3.55 o
  -4   5  20      103.02      106.71      8.68 o
  -3   5  20       99.13      101.67      4.62 o
  -2   5  20        5.05        4.28      2.07 o
  -1   5  20        6.97        8.93      2.49 o
   0   5  20      393.44      457.75     17.79 o
   1   5  20        2.15        4.10      1.92 o
   2   5  20        1.03       -0.35      3.33 o
   3   5  20        0.93       -1.78      3.74 o
   4   5  20       21.46       23.82      8.52 o
  -5   6  20       29.13       23.51      6.40 o
  -4   6  20       87.49       86.12      6.29 o
  -3   6  20       81.38       79.28      4.59 o
  -2   6  20       19.24       16.63      2.79 o
  -1   6  20      162.70      167.21      6.37 o
   0   6  20       57.72       42.39      3.19 o
   1   6  20       72.89       76.21      5.29 o
   2   6  20       23.44       28.78      6.95 o
   3   6  20      122.26      119.85     15.65 o
  -3   7  20        2.09       -0.50      5.64 o
  -2   7  20        0.72        1.76      5.08 o
  -1   7  20        4.66        5.45      4.91 o
   0   7  20      412.32      383.31     22.14 o
   1   7  20       48.15       47.70      5.00 o
   2   7  20       17.87        9.16     17.06 o
  -7   0  21       57.08       69.69      9.89 o
  -5   0  21        3.12        5.13      3.88 o
  -3   0  21      705.44      763.54     13.06 o
  -1   0  21      329.78      369.39     19.05 o
   3   0  21      328.80      341.26     13.23 o
   5   0  21       35.74       45.91      5.85 o
  -7   1  21        3.95        1.06      4.23 o
  -6   1  21      169.04      171.64      5.89 o
  -5   1  21       55.80       47.04      3.28 o
  -4   1  21       66.88       76.16      3.37 o
  -3   1  21      120.49      132.42      2.99 o
  -2   1  21      116.87      118.29      2.85 o
  -1   1  21      114.98      115.71      2.63 o
   0   1  21     1721.48     1835.17     44.74 o
   1   1  21       26.23       21.94      1.43 o
   2   1  21       90.89       87.87      5.89 o
   3   1  21        8.26        9.73      1.93 o
   4   1  21      230.66      227.62     14.03 o
   5   1  21        0.08       -2.69      3.80 o
  -7   2  21        1.30        6.04      5.69 o
  -6   2  21       14.06        8.80      4.15 o
  -5   2  21       34.60       38.37      4.76 o
  -4   2  21      254.81      245.52      7.36 o
  -3   2  21      641.71      737.14     11.74 o
  -2   2  21       44.25       44.73      2.19 o
  -1   2  21      938.41     1032.75     24.58 o
   0   2  21      203.01      218.24      6.76 o
   1   2  21     1098.20     1152.61     35.31 o
   2   2  21       22.98       19.67      2.19 o
   3   2  21       95.98       83.42      6.72 o
   4   2  21       83.83       78.18      4.30 o
   5   2  21        4.39        4.72      4.72 o
  -6   3  21       10.78       18.09      4.20 o
  -5   3  21      103.06       83.63      4.48 o
  -4   3  21        1.31        3.31      2.51 o
  -3   3  21       96.22       94.69      5.48 o
  -2   3  21       43.03       43.44      2.64 o
  -1   3  21       29.15       25.75      2.28 o
   0   3  21      208.90      220.61      9.33 o
   1   3  21        1.62        1.36      2.16 o
   2   3  21       68.28       62.68      2.70 o
   3   3  21        8.20        4.88      2.91 o
   4   3  21       47.66       37.24      4.69 o
   5   3  21       18.54       14.49      7.11 o
  -6   4  21       52.22       51.14      5.03 o
  -5   4  21       43.56       53.34      4.82 o
  -4   4  21      344.34      360.47     10.94 o
  -3   4  21       24.69       33.76      2.38 o
  -2   4  21       24.61       22.09      2.57 o
  -1   4  21       85.13       83.51      5.23 o
   0   4  21       25.59       19.52      2.41 o
   1   4  21       43.88       30.54      3.02 o
   2   4  21        4.76        1.94      3.13 o
   3   4  21       49.62       40.01      3.70 o
   4   4  21      117.73      115.61      8.99 o
  -5   5  21      139.36      156.19      8.06 o
  -4   5  21       51.62       53.66      4.67 o
  -3   5  21        0.17       -0.79      2.28 o
  -2   5  21        0.36        3.33      3.12 o
  -1   5  21      206.56      214.77     10.90 o
   0   5  21       11.04       10.95      2.79 o
   1   5  21       37.84       42.35      3.53 o
   2   5  21        8.19       13.71      6.15 o
   3   5  21       57.55       57.14      7.15 o
   4   5  21       36.01       39.57      9.32 o
  -4   6  21      107.05       87.66      6.27 o
  -3   6  21        5.19        3.65      3.90 o
  -2   6  21      102.91      100.65      6.03 o
  -1   6  21       11.58        8.31      3.55 o
   0   6  21       44.92       35.86      4.47 o
   1   6  21       13.86        1.13      4.20 o
   2   6  21      144.85       99.33     14.44 o
   3   6  21        1.19        4.25      7.73 o
  -3   7  21       47.10       42.39      8.83 o
  -2   7  21        8.77       -4.23      8.61 o
  -1   7  21      134.81      112.81      8.41 o
   0   7  21        3.90       -2.49      4.57 o
   1   7  21       44.47       45.44      9.01 o
  -6   0  22        2.51        2.23      5.58 o
  -4   0  22      165.55      179.57     11.77 o
   0   0  22      677.97      736.15     27.02 o
   2   0  22      960.77     1103.30     24.27 o
   4   0  22        2.24        1.97      4.65 o
  -7   1  22       69.21       59.02     11.86 o
  -6   1  22       14.22        8.59      4.72 o
  -5   1  22      361.04      421.27     11.08 o
  -4   1  22        7.87        7.84      1.85 o
  -3   1  22      127.15      133.32      2.72 o
  -2   1  22       19.21       14.40      1.81 o
  -1   1  22      151.67      152.78      6.20 o
   0   1  22      279.73      294.80      8.99 o
   1   1  22      124.17      132.34      3.74 o
   2   1  22       35.03       28.49      2.68 o
   3   1  22       15.20       13.29      2.48 o
   4   1  22        1.23       -2.22      3.33 o
   5   1  22       73.12       72.60      7.04 o
  -6   2  22        4.06        3.08      4.21 o
  -5   2  22       44.93       31.92      3.80 o
  -4   2  22       60.49       63.03      5.06 o
  -3   2  22        6.71        2.25      1.87 o
  -2   2  22      683.39      775.13     17.05 o
  -1   2  22       78.64       79.80      3.03 o
   0   2  22       41.56       52.57      3.13 o
   1   2  22      145.19      145.56      5.13 o
   2   2  22      246.73      232.86     12.07 o
   3   2  22      168.89      157.52      8.08 o
   4   2  22       28.56       23.68      3.76 o
   5   2  22       99.13       85.41      8.79 o
  -6   3  22        1.83       -2.63      4.82 o
  -5   3  22       29.74       32.98      4.08 o
  -4   3  22       14.82       13.05      2.75 o
  -3   3  22      106.51      118.89      4.44 o
  -2   3  22        6.28        4.63      2.92 o
  -1   3  22       87.23       83.84      4.73 o
   0   3  22       13.92       11.67      2.11 o
   1   3  22       66.55       63.15      3.27 o
   2   3  22       12.02       10.74      3.61 o
   3   3  22      243.30      228.42     17.40 o
   4   3  22       20.93       15.47      7.02 o
  -6   4  22        1.10        4.38      3.95 o
  -5   4  22        1.54        1.69      3.93 o
  -4   4  22        4.98        3.46      2.54 o
  -3   4  22        2.87        3.06      1.94 o
  -2   4  22      121.36      126.76      6.02 o
  -1   4  22        2.60        1.36      2.10 o
   0   4  22        1.60       -0.32      3.26 o
   1   4  22        8.95       11.61      2.79 o
   2   4  22       33.11       26.88      3.54 o
   3   4  22      107.17      124.25     11.15 o
   4   4  22       85.15       71.92      7.44 o
  -5   5  22        0.31        1.38      6.96 o
  -4   5  22       10.06        6.69      4.44 o
  -3   5  22        0.68        5.81      3.06 o
  -2   5  22       28.46       30.63      3.55 o
  -1   5  22       62.95       55.33      4.60 o
   0   5  22      219.51      199.90     11.95 o
   1   5  22        4.80        3.93      4.23 o
   2   5  22        8.01        3.97      5.21 o
   3   5  22       98.49       96.71     15.23 o
  -4   6  22        1.18        1.28      5.15 o
  -3   6  22       83.26       79.39      7.85 o
  -2   6  22        0.25        0.45      3.41 o
  -1   6  22       31.60       31.45      6.54 o
   0   6  22       47.00       36.31      4.58 o
   1   6  22       52.49       40.82      4.44 o
   2   6  22        0.01        4.29      6.35 o
  -2   7  22       16.41       10.58      8.06 o
  -1   7  22        0.07       16.64      7.23 o
   0   7  22       64.29       66.56     12.18 o
  -5   0  23        4.95        2.59      5.24 o
  -3   0  23     1102.69     1254.35     30.87 o
  -1   0  23      466.55      538.66     30.47 o
   1   0  23      389.65      405.62     17.89 o
   3   0  23      224.61      244.58     15.68 o
   5   0  23       21.51       10.05      7.71 o
  -6   1  23       57.89       61.31      4.92 o
  -5   1  23        7.98        4.56      3.38 o
  -4   1  23      565.21      628.42     13.63 o
  -3   1  23        6.12        7.46      2.04 o
  -2   1  23      118.16      115.82      4.57 o
  -1   1  23       14.06       10.01      1.69 o
   0   1  23      347.97      369.57      9.75 o
   1   1  23      236.85      242.19      7.39 o
   2   1  23      177.16      159.77     11.39 o
   3   1  23       62.95       53.78      3.96 o
   4   1  23       47.78       47.65      7.63 o
   5   1  23       12.89        4.71      7.01 o
  -6   2  23        0.56        0.85      3.48 o
  -5   2  23       60.53       60.09      9.73 o
  -4   2  23        6.42       11.00      2.39 o
  -3   2  23      614.13      681.57     13.90 o
  -2   2  23        2.19        4.64      2.17 o
  -1   2  23      247.18      287.92     10.85 o
   0   2  23      269.06      289.02      9.70 o
   1   2  23       23.78       23.23      1.79 o
   2   2  23        3.94        1.96      3.00 o
   3   2  23      325.74      370.52     16.79 o
   4   2  23      159.84      155.62     11.47 o
  -6   3  23       25.60       40.65      8.20 o
  -5   3  23        3.24        1.98      3.82 o
  -4   3  23      191.18      203.68      7.67 o
  -3   3  23      113.15      106.24      7.32 o
  -2   3  23        1.49        3.22      2.21 o
  -1   3  23        5.60        5.85      2.80 o
   0   3  23       16.59       18.09      2.41 o
   1   3  23      262.38      245.02     21.94 o
   2   3  23      139.95      128.14     19.91 o
   3   3  23       11.08       15.75      5.87 o
   4   3  23       24.57       36.40      6.80 o
  -5   4  23       70.60       73.24      4.94 o
  -4   4  23        4.51        2.12      2.74 o
  -3   4  23       68.71       67.89      8.11 o
  -2   4  23      176.25      167.33     10.53 o
  -1   4  23      103.84      103.45      5.74 o
   0   4  23       29.62       27.50      3.19 o
   1   4  23       37.63       39.65      3.46 o
   2   4  23       12.15       13.93      8.77 o
   3   4  23      182.65      154.25     19.59 o
  -4   5  23       22.13       16.79      4.87 o
  -3   5  23       58.80       44.64      4.18 o
  -2   5  23        8.53        4.83      2.90 o
  -1   5  23        4.75        6.82      3.02 o
   0   5  23        0.73        7.25      3.28 o
   1   5  23       68.64       54.81      5.32 o
   2   5  23       90.56       87.88      7.97 o
   3   5  23       19.39        8.16     10.56 o
  -3   6  23        0.05       -4.20      6.79 o
  -2   6  23       49.84       57.14      6.95 o
  -1   6  23        5.48        7.40      4.91 o
   0   6  23       39.01       30.86      4.11 o
   1   6  23       29.09       22.33      5.75 o
  -6   0  24       50.22       49.21      8.07 o
  -4   0  24      121.86      112.23     11.34 o
  -2   0  24      284.11      302.72     16.06 o
   0   0  24       50.24       42.22      4.49 o
   2   0  24      122.96      105.29     15.47 o
   4   0  24        3.81        6.34      7.98 o
  -6   1  24        6.83        9.31      4.73 o
  -5   1  24      162.64      191.54      7.32 o
  -4   1  24        6.22        6.20      2.97 o
  -3   1  24        2.28        3.31      1.92 o
  -2   1  24       79.36       78.19      2.52 o
  -1   1  24      224.93      222.20      7.02 o
   0   1  24      123.43      121.61      4.59 o
   1   1  24       26.11       28.93      2.94 o
   2   1  24        0.24       -0.07      2.83 o
   3   1  24        3.22       -2.51      4.28 o
   4   1  24       11.59       13.59      6.28 o
  -6   2  24        6.54        6.44      5.13 o
  -5   2  24       47.21       45.56      4.78 o
  -4   2  24       37.46       37.41      4.23 o
  -3   2  24       70.85       56.72      2.81 o
  -2   2  24      612.24      623.51     19.10 o
  -1   2  24      456.87      503.54     10.46 o
   0   2  24       75.03       76.58      4.44 o
   1   2  24        0.94        2.66      2.66 o
   2   2  24      194.15      216.25      9.70 o
   3   2  24      186.72      186.08      8.92 o
   4   2  24        3.60        2.28      8.11 o
  -5   3  24       46.30       46.08      4.96 o
  -4   3  24       61.23       61.06      3.97 o
  -3   3  24       13.78       21.73      2.62 o
  -2   3  24       50.72       57.53      3.91 o
  -1   3  24       40.41       33.53      2.77 o
   0   3  24      192.87      192.83      6.76 o
   1   3  24      212.19      190.35     16.40 o
   2   3  24       88.41       97.87      7.82 o
   3   3  24       31.42       26.74      5.82 o
   4   3  24        5.19       -3.34      7.11 o
  -5   4  24        8.82       -0.84      6.12 o
  -4   4  24        0.03        2.45      5.25 o
  -3   4  24       87.27       69.80      6.98 o
  -2   4  24      150.48      138.91      8.19 o
  -1   4  24      153.49      142.98      8.16 o
   0   4  24      178.48      185.69     10.22 o
   1   4  24      137.28      125.26     11.28 o
   2   4  24      121.37      106.17      7.74 o
   3   4  24       69.97       62.51      9.43 o
  -4   5  24       67.78       58.62     11.32 o
  -3   5  24       43.41       49.90      4.39 o
  -2   5  24       25.27       24.19      4.81 o
  -1   5  24        1.83        7.81      3.82 o
   0   5  24        2.88        8.18      4.25 o
   1   5  24      139.41      124.66     18.55 o
   2   5  24      112.75      106.23     12.21 o
  -2   6  24        6.93       -6.79      7.05 o
  -1   6  24       10.54       10.86      4.66 o
   0   6  24       21.72        6.28      5.91 o
   1   6  24        7.44       12.02      8.12 o
  -5   0  25        4.22       -1.73      5.07 o
  -3   0  25       25.88       23.57      3.46 o
  -1   0  25      208.80      224.86     13.44 o
   1   0  25      112.60       84.55     12.45 o
   3   0  25       54.82       48.89     15.29 o
  -6   1  25       23.50       10.95      6.76 o
  -5   1  25        4.77       -2.47      4.66 o
  -4   1  25       72.93       85.86      5.05 o
  -3   1  25      186.33      174.92      5.77 o
  -2   1  25       12.23       13.93      2.36 o
  -1   1  25       31.96       31.75      3.08 o
   0   1  25       30.29       23.80      2.49 o
   1   1  25       24.93       14.85      3.06 o
   2   1  25       57.22       48.81      4.37 o
   3   1  25        2.53        2.54      6.75 o
   4   1  25       45.38       39.38      6.78 o
  -5   2  25        0.42        0.41      4.85 o
  -4   2  25        4.22        6.73      3.65 o
  -3   2  25       26.56       23.58      2.96 o
  -2   2  25      312.99      312.45      6.88 o
  -1   2  25      121.53      120.12      5.46 o
   0   2  25       24.42       30.51      3.14 o
   1   2  25       82.85       65.12      7.94 o
   2   2  25       41.61       44.26      5.34 o
   3   2  25       18.50       22.62      6.77 o
   4   2  25        0.40        5.68      7.29 o
  -5   3  25        0.78        4.19      4.55 o
  -4   3  25       64.37       78.86      4.91 o
  -3   3  25       99.67       96.13      5.97 o
  -2   3  25       37.18       36.13      3.60 o
  -1   3  25       51.92       44.97      3.45 o
   0   3  25       41.32       47.00      4.76 o
   1   3  25      347.16      352.48     11.85 o
   2   3  25       78.82       72.35      5.01 o
   3   3  25        0.20        1.27      6.38 o
  -4   4  25        5.30        0.98      4.85 o
  -3   4  25       12.58       15.55      3.59 o
  -2   4  25       29.64       29.08      3.84 o
  -1   4  25      237.35      252.04      9.22 o
   0   4  25      221.62      214.02     11.79 o
   1   4  25       17.19       10.85      6.58 o
   2   4  25        6.59        4.07      6.01 o
  -3   5  25        2.47        2.38      5.73 o
  -2   5  25      126.85      116.31      8.97 o
  -1   5  25       15.29        6.36      4.64 o
   0   5  25       31.67       39.76      5.43 o
   1   5  25       48.26       49.92     14.40 o
  -1   6  25      142.78       92.72      8.75 o
  -4   0  26        0.62        4.89      6.28 o
  -2   0  26      268.37      251.11     20.98 o
   0   0  26      361.59      366.06     15.36 o
   2   0  26       40.34        6.55     13.71 o
  -5   1  26       72.49       67.20      8.07 o
  -4   1  26        2.62        4.59      3.88 o
  -3   1  26       50.68       62.98      4.89 o
  -2   1  26        0.14        0.25      2.74 o
  -1   1  26       24.68       27.44      3.16 o
   0   1  26       74.79       65.56      6.75 o
   1   1  26       70.50       65.65     10.02 o
   2   1  26        1.13       -2.31      4.52 o
   3   1  26      352.48      400.01     23.86 o
  -5   2  26       10.92        3.80      4.23 o
  -4   2  26        3.13        1.11      3.85 o
  -3   2  26       15.95       13.13      3.08 o
  -2   2  26       60.45       59.58      4.14 o
  -1   2  26      173.28      161.10      6.53 o
   0   2  26      110.19      103.70      6.66 o
   1   2  26       11.97       12.01      3.79 o
   2   2  26        8.33        7.38      5.22 o
   3   2  26       37.58       25.83      6.53 o
  -5   3  26       86.92       83.32      9.22 o
  -4   3  26       69.94       67.32      8.23 o
  -3   3  26       49.39       58.90      4.14 o
  -2   3  26       41.66       34.98      3.81 o
  -1   3  26       12.90        7.58      4.54 o
   0   3  26      108.80      103.94      5.86 o
   1   3  26       86.45       85.38      8.41 o
   2   3  26       21.11       27.17     10.02 o
   3   3  26       27.24       22.90      7.65 o
  -4   4  26        2.77       -2.08      6.62 o
  -3   4  26       14.69        8.72      3.84 o
  -2   4  26       19.73       29.13      7.63 o
  -1   4  26      195.01      179.00      9.42 o
   0   4  26       83.84       79.46      7.01 o
   1   4  26        9.90       13.72      9.18 o
   2   4  26       68.06       79.22     10.88 o
  -3   5  26       32.50       39.57      5.98 o
  -2   5  26      105.78       91.34      8.82 o
  -1   5  26        3.18        3.61      6.01 o
   0   5  26       78.13       56.92      6.27 o
   1   5  26       35.81       29.48     11.44 o
  -5   0  27        5.76       -0.50      6.55 o
  -3   0  27        1.19       -0.11      5.82 o
  -1   0  27      106.59       98.48      6.63 o
   1   0  27       96.67      132.33     15.06 o
   3   0  27       18.88        6.35     15.15 o
  -5   1  27       14.42       13.40      4.99 o
  -4   1  27       33.48       33.70      4.27 o
  -3   1  27        2.79        1.88      2.96 o
  -2   1  27       46.05       48.45      3.24 o
  -1   1  27        0.11       -0.92      2.56 o
   0   1  27      140.00      139.25      7.28 o
   1   1  27       21.98       15.22      4.65 o
   2   1  27      175.22      193.19     16.47 o
   3   1  27       11.29       -0.69      5.90 o
  -5   2  27        1.57        8.80      4.48 o
  -4   2  27       26.05       28.66      4.16 o
  -3   2  27        0.75        0.29      3.21 o
  -2   2  27        0.76       -1.81      3.46 o
  -1   2  27      403.07      389.19     16.52 o
   0   2  27       21.09       13.10      6.53 o
   1   2  27       10.03        4.52      6.23 o
   2   2  27       40.09       40.56      6.42 o
  -4   3  27        7.11       16.03      7.86 o
  -3   3  27       47.25       45.98      5.90 o
  -2   3  27       20.09       22.33      5.01 o
  -1   3  27       34.81       25.62      4.94 o
   0   3  27       67.67       54.62      5.85 o
   1   3  27        2.69        3.58      4.61 o
   2   3  27        0.99        3.22      5.31 o
  -3   4  27        3.92       11.10      7.17 o
  -2   4  27       76.23       60.16      6.87 o
  -1   4  27       52.33       52.74      8.99 o
   0   4  27       34.91       18.81      7.96 o
   1   4  27       16.63       13.79      5.62 o
  -4   0  28      128.50      119.09      8.71 o
  -2   0  28       15.43       13.03      6.74 o
   0   0  28      369.74      356.01     16.59 o
   2   0  28       87.66       98.91     16.67 o
  -4   1  28       19.86       11.83      4.27 o
  -3   1  28       79.70       91.20      4.74 o
  -2   1  28        1.47        3.27      3.27 o
  -1   1  28      242.65      261.03      9.58 o
   0   1  28        8.90        0.71      5.67 o
   1   1  28       79.64       71.87      7.95 o
   2   1  28        0.10       -7.03      9.60 o
  -4   2  28       45.28       21.72      7.17 o
  -3   2  28       49.67       30.18      4.83 o
  -2   2  28       10.18       14.49      4.41 o
  -1   2  28        4.42        1.89      4.36 o
   0   2  28      102.38       87.02      6.69 o
   1   2  28        9.49        7.50      4.24 o
   2   2  28       14.20        5.01      8.64 o
  -3   3  28       73.65       67.18      6.21 o
  -2   3  28       13.44       13.33      4.63 o
  -1   3  28        4.30        1.64      5.72 o
   0   3  28       12.69       12.60      5.95 o
   1   3  28        0.32       -0.73      5.60 o
  -2   4  28        8.06       -0.34      8.33 o
  -1   4  28        8.99       16.38      6.84 o
   0   4  28        4.87        7.20      5.29 o
  -3   0  29       57.84       40.84      5.68 o
  -1   0  29      264.16      264.82     14.84 o
   1   0  29      230.50      268.34     23.16 o
  -4   1  29       85.72       76.75      8.09 o
  -3   1  29        0.10       -1.69      3.13 o
  -2   1  29      230.96      221.27     22.71 o
  -1   1  29       43.96       36.83      5.98 o
   0   1  29        9.61        5.81      5.49 o
   1   1  29       11.67        3.03      8.92 o
  -3   2  29       16.43       19.89      7.02 o
  -2   2  29        1.09       -6.65      8.88 o
  -1   2  29        1.19        2.61      6.43 o
   0   2  29        2.32       11.07      5.97 o
   1   2  29      153.77      123.79      9.04 o
  -2   3  29       13.42       23.18      7.82 o
  -1   3  29       16.55        5.05      8.61 o
   0   3  29       35.74       35.36      6.49 o
  -2   0  30       36.01       22.59      8.22 o
   0   0  30        5.35       11.37     11.88 o
  -3   1  30      143.00      143.05     27.65 o
  -2   1  30        1.24        2.02      4.66 o
  -1   1  30        1.80       -3.33      7.61 o
   0   1  30        0.07       -1.44      5.16 o
  -2   2  30       15.18       16.11      8.93 o
  -1   2  30        0.18        1.69      9.95 o
   0   2  30       46.66       28.60      8.26 o
 
